# Supplementary material for: Detection of Known and Novel Small Proteins in Pseudomonas stutzeri Using a Combination of Bottom-Up and Digest-Free Proteomics and Proteogenomics
Source: Anal Chem. 2023 Aug 3;95(32):11892–900. doi: 10.1021/acs.analchem.3c00676 (PMC10433244; doi:10.1021/acs.analchem.3c00676)
Supplement: Supplementary file 2 — ac3c00676_si_002.xlsx [file ac3c00676_si_002.xlsx]

## Sheet: Legend
Category	Column Name	Explanation
General and genomic information	Genomic coordinates	Chromosome identifier and genomic coordinates of predicted protein coding sequences (CDSs) in the P. stutzeri ATCC 14405 strain
	PosLeft	Left coordinate of a feature (CDS; RefSeq)
	PosRight	Right coordinate of a feature (CDS; RefSeq)
	Strand	Forward (+) or reverse (-) strand (also given in the identifier of the iPtgxDBs entries)
	Frame	The reading frame on the respective strand (also given in the identifier of the iPtgxDBs entries)
	Length (aa)	Length of the encoded protein (in aa)
	RefSeq 2019 Locus tag (4244 entries)	Locus tag identifier if corresponding to one of the 4244 entries in the RefSeq 2019 annotation (4096 CDS + 148 pseudogenes, the 3 fCDS are summarized into one entry each) (Table S2)
	RefSeq 2019 accession # (4096 CDS)	Acession number if corresponding to one of the 4096 CDS in the RefSeq 2019 annotation (Table S1)
	RefSeq 2019 gene	Gene name (RefSeq2019)
	RefSeq 2019 product	Annotation for the encoded gene product from RefSeq2019
	RefSeq 2019 pseudogenes (148)	TRUE if the gene is annotated as one of the 148 pseudogenes in RefSeq 2019 (Table S1)
	RefSeq 2019 transposases (108)	TRUE if the gene is annotated as one of the 108 transposase in RefSeq 2019 (Table S1)
	RefSeq 2022 Locus tag	Locus tag identifier of the corresponding entry in the RefSeq 2022 annotation
	RefSeq 2022 accession #	Acession number of the corresponding CDS in the RefSeq 2022 annotation
	RefSeq 2022 gene	Gene name (RefSeq2022)
	RefSeq 2022 product	Annotation for the encoded gene product from RefSeq2022
	RefSeq 2022 pseudogenes	TRUE if the gene is annotated as pseudogene in RefSeq 2022
	Comments	Column with selected entries that describe relevant subsets
Proteomic subsets	Figure S2	52 ribosomal proteins (RefSeq 2019) - the digest-free direct sequencing identified more peptides and a higher protein sequence coverage for these (Fig. S2)
	Identified proteins - 2921 combined	2921 proteins (RefSeq 2019 annotated) identified with shotgun proteomics, direct sequencing or both approaches (Fig. 2A)
	Identified proteins - 1976 shotgun	1976 proteins (RefSeq 2019 annotated) identified only with shotgun proteomics approach (Fig. 2A)
	Identified proteins -912 direct seq. & shotgun	912 proteins (RefSeq 2019 annotated) identified by both shotgun proteomics and digest-free direct sequencing approaches (Fig. 2A)
	Identified proteins - 33 direct only	33 proteins (RefSeq 2019 annotated) exclusively identified by direct sequencing (Fig. 2A, Table S4)
	Small proteins - annotated RefSeq 2019	All 323 RefSeq 2019 annotated small proteins (<100 aa) (Table S3); an additional 40 are annotated as pseudogenes (363 when also considering pseudogenes)
	Small proteins - annotated RefSeq 2019 & id'ed	160 RefSeq 2019 annotated small proteins (<100 aa) that were experiemntally identified (Table S3)
	Novels -Identifier	Identifier given to novel SEPs (SEP#) and novel proteins > 100aa (PROT#)
	Novel SEPs -16 overall	overall 16 novel SEPs <100aa compared to RefSeq 2019 (several are annotated in RefSeq 2022) (Fig. 4, Table S5) /The entries for the 16 novel SEPs and 13 novel proteins >100 aa are found in lines 4247 and below
	Novel SEPs - 3 shotgun only	3 novel SEPs <100 aa compared to RefSeq 2019 only identified by shotgun proteomics (Fig. 4, Table S5)
	Novel SEPs- 3 shotgun and digest-free direct seq.	3 novel SEPs <100 aa compared to RefSeq 2019 identified by shotgun proteomics and digest-free direct sequencing (Fig. 4, Table S5)
	Novel SEPs- 10 direct sequencing only	10 novel SEPs <100 aa compared to RefSeq 2019 only identified by digest-free direct sequencing (Fig. 4, Table S5)
	Novels > 100aa	13 novel SEPs >100 aa compared to RefSeq 2022 identified in our study (Table S6)
Computational predictions	Physico-chemical Paramters: Gravy	Gravy score (grand average hydrophobicity and hydrophilicity). Proteins with scores below 0 are more likely hydrophilic while scores above 0 are more likely hydrophobic
	Physico-chemical Paramter: Isoelectric Point	pH at which the protein carries no charge
	Physico-chemical paramter: Molecular Weight	The molecular weight of the protein
	InterPro: TMHMM	Prediction of transmembrane helices with TMHMM
	InterPro: SignalP	Prediction of signal peptides with SignalP
	InterPro: Phobius	Prediction of transmembrane topology and signal peptides using Phobius
	LipoP: Predicted Type	Prediction of signal peptidase I & II cleavage sites. SpI = signal peptide (signal peptidase I); SpII = lipoprotein signal peptide (signal peptidase II); TMH = n-terminal transmembrane helix; CYT: cytoplasmic
	LipoP: Score	Confidence score of the LipoP prediction
	PsortB: Localization Prediction	Where the protein is predicted to be localized by psortB
	PsortB: Score	The score of the localization prediction
	eggNOG: Description	Functional annotation of the protein by eggNOG
	eggNOG: E-value	E-value of the functional annotation
	eggNOG: Score	Score of the functional annotation
Proteomics Information	Shotgun PSMs	The number of peptide spectral matches assigned to the protein from all six samples (3 oxygen-limited, 3 standard) when using a shotgun proteomics approach
	Shotgun Coverage	The total coverage of the protein by peptides identified using a shotgun proteomics approach
	Shotgun PepClass RefSeq	Peptide information content classifications according to PeptideClassifier (Omasits et al. 2017) with the number of peptides per class in brackets when using a shotgun proteomics approach and searching against RefSeq 2019
	Shotgun PepClass iPtgxDB	Peptide information content classifications according to PeptideClassifier (Omasits et al. 2017) with the number of peptides per class in brackets when using a shotgun proteomics approach and searching against an iPtgxDB
	Direct PSMs	The number of peptide spectral matches assigned to the protein from all six samples (3 oxygen-limited, 3 standard) when using a direct sequencing approach
	Direct Coverage	The total coverage of the protein by peptides identified using a direct sequencing approach
	Direct PepClass RefSeq	Peptide information content classifications according to PeptideClassifier (Omasits et al. 2017) with the number of peptides per class in brackets when using a direct sequencing approach and searching against RefSeq 2019
	Direct PepClass iPtgxDB	Peptide information content classifications according to PeptideClassifier (Omasits et al. 2017) with the number of peptides per class in brackets when using a direct sequencing approach and searching against an iPtgxDB
	Search DB ID	RefSeq 2019 accession # if found by searching against the RefSeq 2019 DB, iPtgxDB identifier of only found by searching against an iPtgxDB

## Sheet: Master Table
General and genomic information						RefSeq 2019 (Table S1, Table S2)							RefSeq 2022					Comments	Figure S2	Identified Proteins RefSeq 2019 (Figure 2, Table S4)				Small Proteins (annotated RefSeq 2019)		Novels (Figure 4)						Physico-chemical parameters			InterPro			LipoP		psortB		eggNOG			Proteomics
Chromosome identifier and genomic coordinates	PosLeft	PosRight	Strand	Frame	Length (aa)	Locus Tag (4244 entries)	Accession # (4096 CDS)	Gene	Product	Frag-mented	Pseudo-genes (148)	Transpo-sases (108)	Locus Tag	Accession #	Gene	Product	Pseudo-genes		52 Ribosomal Proteins	2921 Identified RefSeq Proteins	1976 RefSeq Shotgun Only	912 RefSeq Shotgun + Direct	33 RefSeq Direct Only	323 RefSeq proteins < 100aa	160 identified proteins < 100aa	Identifier	16 Novel SEPs	3 Novel SEPs Shotgun Only	3 Novel SEPs Shotgun + Direct	10 Novel SEPs Direct Only	13 Novel Proteins > 100aa	Gravy	Isoelectric Point	Molecular Weight	TMHMM	SignalP	Phobius	Predicted Type	Score	Localization Prediction	Score	Description	E-value	Score	Shotgun PSMs	Shotgun Coverage	Shotgun PepClass RefSeq	Shotgun PepClass iPtgxDB	Direct PSMs
CP036186.1:1-1464:+	1	1464	+	1	487	Pstu14405_00005	QOZ93846.1	dnaA	chromosomal replication initiator protein DnaA				Pstu14405_RS00005	WP_036992008.1	dnaA	chromosomal replication initiator protein DnaA				TRUE		TRUE										-0.349692	8.94255	54855				CYT	-0.200913	Cytoplasmic	9.97	it binds specifically double-stranded DNA at a 9 bp consensus (dnaA box) 5'-TTATC CA A CA A-3'. DnaA binds to ATP and to acidic phospholipids	0	874	534	75	1a (36)	1a (36)	14
CP036186.1:1498-2601:+	1498	2601	+	1	367	Pstu14405_00010	QOZ93847.1	dnaN	DNA polymerase III subunit beta				Pstu14405_RS00010	WP_003284873.1	dnaN	DNA polymerase III subunit beta				TRUE	TRUE											-0.0959128	5.06307	40599				CYT	-0.200913	Cytoplasmic	9.97	Confers DNA tethering and processivity to DNA polymerases and other proteins. Acts as a clamp, forming a ring around DNA (a reaction catalyzed by the clamp-loading complex) which diffuses in an ATP-independent manner freely and bidirectionally along dsDNA. Initially characterized for its ability to contact the catalytic subunit of DNA polymerase III (Pol III), a complex, multichain enzyme respons…	6.83e-253	695	779	78	1a (30)	1a (30)	2
CP036186.1:2610-3722:+	2610	3722	+	3	370	Pstu14405_00015	QOZ93848.1	recF	DNA replication/repair protein RecF				Pstu14405_RS00015	WP_003284875.1	recF	DNA replication/repair protein RecF				TRUE	TRUE											-0.26973	8.73181	41235.5				CYT	-0.200913	Cytoplasmic	9.97	it is required for DNA replication and normal SOS inducibility. RecF binds preferentially to single-stranded, linear DNA. It also seems to bind ATP	1.8e-270	739	112	53	1a (13)	1a (14)
CP036186.1:3719-6133:+	3719	6133	+	2	804	Pstu14405_00020	QOZ93849.1	gyrB	DNA topoisomerase (ATP-hydrolyzing) subunit B				Pstu14405_RS00020	WP_003284876.1	gyrB	DNA topoisomerase (ATP-hydrolyzing) subunit B				TRUE		TRUE										-0.398756	5.71064	89862.5				CYT	-0.200913	Cytoplasmic	9.97	A type II topoisomerase that negatively supercoils closed circular double-stranded (ds) DNA in an ATP-dependent manner to modulate DNA topology and maintain chromosomes in an underwound state. Negative supercoiling favors strand separation, and DNA replication, transcription, recombination and repair, all of which involve strand separation. Also able to catalyze the interconversion of other topol…	0	1585	1282	76	1a (64)	1a (63)	79
CP036186.1:6497-7357:+	6497	7357	+	2	286	Pstu14405_00025	QOZ93850.1	dinD	DNA damage-inducible protein D				Pstu14405_RS00025	WP_003284877.1	dinD	DNA damage-inducible protein D				TRUE	TRUE											-0.694406	6.77182	32120.8				CYT	-0.200913	Cytoplasmic	8.96	DNA-damage-inducible protein d	1.2e-203	563	239	69	1a (16)	1a (15); 2b (1)	5
CP036186.1:7611-9221:+	7611	9221	+	3	536	Pstu14405_00030	QOZ93851.1		SAM-dependent DNA methyltransferase				Pstu14405_RS00030	WP_003284878.1		type I restriction-modification system subunit M				TRUE		TRUE										-0.277985	4.9528	59648.8				CYT	-0.200913	Cytoplasmic	8.96	Type I restriction-modification system methyltransferase subunit	0	1076	640	69	1a (36)	1a (36)	5
CP036186.1:9488-10567:+	9488	10567	+	2	359	Pstu14405_00035			restriction endonuclease subunit S		TRUE
CP036186.1:10578-11462:+	10578	11462	+	3	294	Pstu14405_00040	QOZ93852.1		hypothetical protein				Pstu14405_RS00040	WP_036992011.1		OST-HTH/LOTUS domain-containing protein				TRUE	TRUE											-0.52517	5.47771	33981.2				CYT	-0.200913	Cytoplasmic	8.96	OST-HTH/LOTUS domain	8.71e-201	557	38	36	1a (8)	1a (8)
CP036186.1:11466-14750:+	11466	14750	+	3	1094	Pstu14405_00045	QOZ93853.1		type I restriction endonuclease subunit R				Pstu14405_RS00045	WP_003284882.1		type I restriction endonuclease				TRUE	TRUE											-0.344973	6.10589	123526				CYT	-0.200913	Cytoplasmic	8.96	Subunit R is required for both nuclease and ATPase activities, but not for modification	0	2142	531	66	1a (52)	1a (51)
CP036186.1:14764-15474:+	14764	15474	+	1	236	Pstu14405_00050	QOZ93854.1		M48 family peptidase				Pstu14405_RS00050	WP_003284883.1		M48 family metallopeptidase				TRUE	TRUE											-0.415678	9.60406	27741.6				CYT	-0.200913	Cytoplasmic	8.96	Protein of unknown function DUF45	2.23e-174	485	35	40	1a (8)	1a (10)
CP036186.1:16247-16486:+	16247	16486	+	2	79	Pstu14405_00055	QOZ93855.1		type II toxin-antitoxin system RelB/DinJ family antitoxin				Pstu14405_RS00055	WP_003284884.1		type II toxin-antitoxin system RelB/DinJ family antitoxin				TRUE			TRUE	TRUE	TRUE							-0.249367	4.90199	8994.3				CYT	-0.200913	Cytoplasmic	9.26	COG3077 DNA-damage-inducible protein J	4.1e-47	151					121
CP036186.1:16476-16763:+	16476	16763	+	3	95	Pstu14405_00060	QOZ93856.1		type II toxin-antitoxin system RelE/ParE family toxin				Pstu14405_RS00060	WP_003284885.1		type II toxin-antitoxin system RelE/ParE family toxin				TRUE	TRUE			TRUE	TRUE							-0.542105	9.75666	11288				CYT	-0.200913	Cytoplasmic	9.26	COG2026 Cytotoxic translational repressor of toxin-antitoxin stability system	1.62e-58	181	21	28	1a (3)	1a (2); 2b (1)
CP036186.1:16808-19195:+	16808	19195	+	2	795	Pstu14405_00065	QOZ93857.1		DEAD/DEAH box helicase				Pstu14405_RS00065	WP_003284887.1		DEAD/DEAH box helicase family protein				TRUE	TRUE											-0.153711	6.23981	87682.6				CYT	-0.200913	Cytoplasmic	8.96	Type III restriction protein res subunit	0	1601	60	30	1a (16)	1a (15); 2b (1)
CP036186.1:19748-21310:+	19748	21310	+	2	520	Pstu14405_00070	QOZ93858.1	ahpF	alkyl hydroperoxide reductase subunit F				Pstu14405_RS00070	WP_194475235.1	ahpF	alkyl hydroperoxide reductase subunit F				TRUE		TRUE										-0.0871154	5.1946	56082.3				CYT	-0.200913	CytoplasmicMembrane	7.88	Alkyl hydroperoxide reductase	0	990	612	87	1a (2); 3b (44)	1a (2); 3b (43)	6
CP036186.1:21483-22232:-	21483	22232	-	2	249	Pstu14405_00075	QOZ93859.1		1-acyl-sn-glycerol-3-phosphate acyltransferase				Pstu14405_RS00075	WP_003284248.1		1-acyl-sn-glycerol-3-phosphate acyltransferase				TRUE		TRUE										0.156627	9.9119	28068.6	TRUE		cytoplasmic, non-cytoplasmic, transmembrane	TMH	11.9162	CytoplasmicMembrane	10	COG0204 1-acyl-sn-glycerol-3-phosphate acyltransferase	6.15e-183	508	106	56	1a (8)	1a (8)	4
CP036186.1:22229-22771:-	22229	22771	-	3	180	Pstu14405_00080	QOZ97750.1	gmhB	D-glycero-beta-D-manno-heptose 1%2C7-bisphosphate 7-phosphatase				Pstu14405_RS00080	WP_003284249.1	gmhB	D-glycero-beta-D-manno-heptose 1%2C7-bisphosphate 7-phosphatase				TRUE	TRUE											-0.122778	5.58997	19584.3				CYT	-0.200913	Cytoplasmic	9.97	D,D-heptose 1,7-bisphosphate phosphatase	6.13e-133	376	237	94	1a (14)	1a (14)
CP036186.1:22776-24830:-	22776	24830	-	2	684	Pstu14405_00085	QOZ93860.1		glycine--tRNA ligase subunit beta				Pstu14405_RS00085	WP_003284251.1	glyS	glycine--tRNA ligase subunit beta				TRUE		TRUE										-0.0883041	5.28088	74802.7				CYT	-0.200913	Cytoplasmic	9.97	Glycyl-tRNA synthetase beta subunit	0	1321	1268	81	1a (60)	1a (60)	10
CP036186.1:24827-25774:-	24827	25774	-	3	315	Pstu14405_00090	QOZ93861.1	glyQ	glycine--tRNA ligase subunit alpha				Pstu14405_RS00090	WP_003284253.1	glyQ	glycine--tRNA ligase subunit alpha				TRUE	TRUE											-0.226349	4.84452	35895.1				CYT	-0.200913	Cytoplasmic	9.97	Glycyl-tRNA synthetase, alpha subunit	9.08e-234	642	438	43	1a (18)	1a (17)
CP036186.1:25882-26439:+	25882	26439	+	1	185	Pstu14405_00095	QOZ93862.1		DNA-3-methyladenine glycosylase I				Pstu14405_RS00095	WP_003284254.1		DNA-3-methyladenine glycosylase I				TRUE	TRUE											-0.275676	6.32768	21344.3			cytoplasmic, non-cytoplasmic, transmembrane	CYT	-0.200913	Unknown		3-methyladenine DNA glycosylase	4.82e-137	387	37	30	1a (4)	1a (4)
CP036186.1:26514-27401:+	26514	27401	+	3	295	Pstu14405_00100	QOZ93863.1		lysophospholipid acyltransferase				Pstu14405_RS00100	WP_003284256.1		lysophospholipid acyltransferase				TRUE		TRUE										-0.0962712	9.54998	32791.9				CYT	-0.200913	CytoplasmicMembrane	9.82	COG1560 Lauroyl myristoyl acyltransferase	2.18e-215	594	238	55	1a (14)	1a (14)	12
CP036186.1:27444-27710:+	27444	27710	+	3	88	Pstu14405_00105	QOZ93864.1		PilZ domain-containing protein				Pstu14405_RS00105	WP_003284257.1		PilZ domain-containing protein				TRUE		TRUE		TRUE	TRUE							-0.318182	8.01718	9933.34				CYT	-0.200913	Unknown		PilZ domain	3.4e-59	182	49	75	1a (4)	1a (4)	14
CP036186.1:27736-28053:-	27736	28053	-	1	105	Pstu14405_00110	QOZ93865.1		tetratricopeptide repeat protein				Pstu14405_RS00110	WP_003284258.1		tetratricopeptide repeat protein				TRUE	TRUE											-0.592381	7.8787	11533.1				CYT	-0.200913	Unknown		Tetratricopeptide repeat	2.09e-70	212	43	26	1a (2)	1a (2)	4
CP036186.1:28186-29022:-	28186	29022	-	1	278	Pstu14405_00115	QOZ93866.1	ehuA	ectoine/hydroxyectoine ABC transporter ATP-binding protein EhuA											TRUE	TRUE											-0.264029	5.31737	30888				CYT	-0.200913	CytoplasmicMembrane	9.99	COG1126 ABC-type polar amino acid transport system, ATPase component	2.71e-196	544	179	85	1a (13)	1a (11); 2b (2)
CP036186.1:29019-29678:-	29019	29678	-	2	219	Pstu14405_00120	QOZ93867.1	ehuD	ectoine/hydroxyectoine ABC transporter permease subunit EhuD				Pstu14405_RS00120	WP_003284260.1	ehuD	ectoine/hydroxyectoine ABC transporter permease subunit EhuD				TRUE	TRUE											0.609589	9.58769	24686	TRUE		cytoplasmic, non-cytoplasmic, transmembrane	TMH	7.66795	CytoplasmicMembrane	10	COG0765 ABC-type amino acid transport system, permease component	3.84e-153	430	22	7	1a (2)	1a (2)
CP036186.1:29675-30334:-	29675	30334	-	3	219	Pstu14405_00125	QOZ93868.1	ehuC	ectoine/hydroxyectoine ABC transporter permease subunit EhuC				Pstu14405_RS00125	WP_003284262.1	ehuC	ectoine/hydroxyectoine ABC transporter permease subunit EhuC				TRUE	TRUE											0.775799	10.5034	24044.6	TRUE		non-cytoplasmic, cytoplasmic, transmembrane	TMH	10.7201	CytoplasmicMembrane	10	COG0765 ABC-type amino acid transport system, permease component	3.64e-142	402	8	12	1a (2)	1a (2)
CP036186.1:30456-31313:-	30456	31313	-	2	285	Pstu14405_00130	QOZ93869.1	ehuB	ectoine/hydroxyectoine ABC transporter substrate-binding protein EhuB				Pstu14405_RS00130	WP_003284263.1	ehuB	ectoine/hydroxyectoine ABC transporter substrate-binding protein EhuB				TRUE	TRUE											-0.225965	5.85035	30908.8	TRUE	gram-	non-cytoplasmic, signal	SpI	17.4312	Periplasmic	9.76	COG0834 ABC-type amino acid transport signal transduction systems, periplasmic component domain	7.5e-202	559	769	80	1a (26)	1a (26)
CP036186.1:31652-33025:-	31652	33025	-	3	457	Pstu14405_00135	QOZ93870.1	trkA	Trk system potassium transporter TrkA				Pstu14405_RS00135	WP_003284264.1	trkA	Trk system potassium transporter TrkA				TRUE	TRUE											0.0177243	5.52602	50056.7			non-cytoplasmic, signal	CYT	-0.200913	CytoplasmicMembrane	7.88	COG0569 K transport systems, NAD-binding component	0	880	359	56	1a (23)	1a (23)
CP036186.1:33100-34422:-	33100	34422	-	1	440	Pstu14405_00140	QOZ93871.1	rsmB	16S rRNA (cytosine(967)-C(5))-methyltransferase RsmB				Pstu14405_RS00140	WP_003284265.1	rsmB	16S rRNA (cytosine(967)-C(5))-methyltransferase RsmB				TRUE	TRUE											-0.167045	7.18356	48303		gram+	non-cytoplasmic, signal	CYT	-0.200913	Cytoplasmic	9.97	Specifically methylates the cytosine at position 967 (m5C967) of 16S rRNA	0	885	343	63	1a (21)	1a (21)	1
CP036186.1:34419-35363:-	34419	35363	-	2	314	Pstu14405_00145	QOZ93872.1		methionyl-tRNA formyltransferase				Pstu14405_RS00145	WP_003284267.1	fmt	methionyl-tRNA formyltransferase				TRUE	TRUE											-0.0363057	5.98858	33387				CYT	-0.200913	Cytoplasmic	9.97	Attaches a formyl group to the free amino group of methionyl-tRNA(fMet). The formyl group appears to play a dual role in the initiator identity of N-formylmethionyl-tRNA by promoting its recognition by IF2 and preventing the misappropriation of this tRNA by the elongation apparatus	1.68e-224	619	462	81	1a (18)	1a (18)	3
CP036186.1:35417-35923:-	35417	35923	-	3	168	Pstu14405_00150	QOZ93873.1		peptide deformylase				Pstu14405_RS00150	WP_194475237.1	def	peptide deformylase				TRUE		TRUE										-0.385714	5.15009	19300				CYT	-0.200913	Cytoplasmic	9.97	Removes the formyl group from the N-terminal Met of newly synthesized proteins. Requires at least a dipeptide for an efficient rate of reaction. N-terminal L-methionine is a prerequisite for activity but the enzyme has broad specificity at other positions	1.41e-114	328	211	85	1a (13)	1a (12)	35
CP036186.1:36072-37097:+	36072	37097	+	3	341	Pstu14405_00155	QOZ93874.1		LysM peptidoglycan-binding domain-containing protein				Pstu14405_RS00155	WP_003282333.1		LysM peptidoglycan-binding domain-containing protein				TRUE	TRUE											-0.195308	5.59537	37350.1		gram-	non-cytoplasmic, signal	SpI	15.2767	Unknown (This protein may have multiple localization sites.)		protein containing LysM domain	2.65e-246	676	549	77	1a (23)	1a (23)	5
CP036186.1:37184-38281:+	37184	38281	+	2	365	Pstu14405_00160	QOZ93875.1	dprA	DNA-protecting protein DprA				Pstu14405_RS00160	WP_003282335.1	dprA	DNA-processing protein DprA																0.0243836	5.85381	38377.4				CYT	-0.200913	Unknown		DNA processing protein DprA	4.3e-255	700
CP036186.1:38447-39004:+	38447	39004	+	2	185	Pstu14405_00165	QOZ93876.1		tRNA threonylcarbamoyladenosine biosynthesis protein RimN				Pstu14405_RS00165	WP_003282337.1		Sua5/YciO/YrdC/YwlC family protein				TRUE	TRUE											-0.172432	8.7975	20621.4				CYT	-0.200913	Cytoplasmic	8.96	Required for the formation of a threonylcarbamoyl group on adenosine at position 37 (t(6)A37) in tRNAs that read codons beginning with adenine. Catalyzes the conversion of L-threonine, HCO(3)(-) CO(2) and ATP to give threonylcarbamoyl-AMP (TC-AMP) as the acyladenylate intermediate, with the release of diphosphate	2.39e-137	387	159	74	1a (13)	1a (13)	1
CP036186.1:39058-40035:-	39058	40035	-	1	325	Pstu14405_00170	QOZ93877.1		quinone oxidoreductase				Pstu14405_RS00170	WP_003282338.1		quinone oxidoreductase				TRUE	TRUE											0.0387692	5.83523	34236.6				CYT	-0.200913	Cytoplasmic	9.97	COG0604 NADPH quinone reductase and related Zn-dependent oxidoreductases	1.56e-230	635	637	94	1a (25)	1a (25)	1
CP036186.1:40188-41105:+	40188	41105	+	3	305	Pstu14405_00175	QOZ93878.1		oxygen-dependent coproporphyrinogen oxidase				Pstu14405_RS00175	WP_003282339.1	hemF	oxygen-dependent coproporphyrinogen oxidase				TRUE	TRUE											-0.539672	5.71859	34671.3				CYT	-0.200913	Cytoplasmic	9.97	Involved in the heme biosynthesis. Catalyzes the aerobic oxidative decarboxylation of propionate groups of rings A and B of coproporphyrinogen-III to yield the vinyl groups in protoporphyrinogen-IX	5.48e-239	654	219	69	1a (16)	1a (16)
CP036186.1:41149-41961:+	41149	41961	+	1	270	Pstu14405_00180	QOZ93879.1		shikimate dehydrogenase				Pstu14405_RS00180	WP_003282340.1	aroE	shikimate dehydrogenase				TRUE	TRUE											0.0259259	5.13514	28575.2				CYT	-0.200913	Cytoplasmic	9.26	Involved in the biosynthesis of the chorismate, which leads to the biosynthesis of aromatic amino acids. Catalyzes the reversible NADPH linked reduction of 3-dehydroshikimate (DHSA) to yield shikimate (SA)	1.1e-191	532	127	57	1a (9)	1a (9)	1
CP036186.1:41958-42569:-	41958	42569	-	2	203	Pstu14405_00185	QOZ93880.1		NADH-flavin reductase				Pstu14405_RS00185	WP_003282342.1		NAD(P)H-binding protein																-0.0433498	5.00845	21922.6				CYT	-0.200913	Cytoplasmic	8.96	NADH-flavin reductase	2.95e-140	396	10	33	1a (3)	1a (3)
CP036186.1:42582-42890:-	42582	42890	-	2	102	Pstu14405_00190	QOZ93881.1		DUF883 domain-containing protein				Pstu14405_RS00190	WP_003282345.1		DUF883 family protein				TRUE		TRUE										-0.755882	7.99912	11700.9	TRUE		cytoplasmic, non-cytoplasmic, transmembrane	CYT	-0.200913	Unknown		Bacterial protein of unknown function (DUF883)	4.29e-64	196	91	51	1a (8)	1a (9)	3
CP036186.1:43125-44063:+	43125	44063	+	3	312	Pstu14405_00195	QOZ93882.1		D-alanyl-D-alanine endopeptidase				Pstu14405_RS00195	WP_003282346.1	pbpG	D-alanyl-D-alanine endopeptidase				TRUE	TRUE											-0.0971154	9.9306	34135.1		gram+	non-cytoplasmic, signal	SpI	15.8754	Unknown (This protein may have multiple localization sites.)		Belongs to the peptidase S11 family	2.34e-214	593	73	32	1a (8)	1a (8)	2
CP036186.1:44202-44594:+	44202	44594	+	3	130	Pstu14405_00200	QOZ93883.1		DUF2946 domain-containing protein				Pstu14405_RS00200	WP_003282347.1		hypothetical protein																-0.152308	9.92576	13873	TRUE		non-cytoplasmic, signal	SpI	3.91304	Unknown		Protein of unknown function (DUF2946)	4.81e-90	263
CP036186.1:44718-46766:+	44718	46766	+	3	682	Pstu14405_00205	QOZ93884.1		TonB-dependent receptor				Pstu14405_RS00205	WP_003282348.1		TonB-dependent receptor																-0.550293	4.96605	76396.5	TRUE	gram-	non-cytoplasmic, signal	SpI	5.11506	OuterMembrane	10	COG1629 Outer membrane receptor proteins, mostly Fe transport	0	1370		2	1a (1)
CP036186.1:46772-48295:+	46772	48295	+	2	507	Pstu14405_00210	QOZ93885.1		PepSY domain-containing protein				Pstu14405_RS00210	WP_003282350.1		PepSY domain-containing protein																0.00710059	9.57041	56980.4	TRUE		cytoplasmic, non-cytoplasmic, transmembrane	TMH	10.3553	CytoplasmicMembrane	10	PepSY-associated TM region	0	1001
CP036186.1:48274-49977:-	48274	49977	-	1	567	Pstu14405_00215	QOZ97751.1		hypothetical protein											TRUE	TRUE											0.0294533	6.88521	62727.1	TRUE		cytoplasmic, non-cytoplasmic, transmembrane	TMH	12.5733	CytoplasmicMembrane	10	Alpha/beta-hydrolase family N-terminus	0	1124	280	40	1a (16)	1a (16)
CP036186.1:50164-52233:+	50164	52233	+	1	689	Pstu14405_00220	QOZ93886.1	treS	maltose alpha-D-glucosyltransferase				Pstu14405_RS00220	WP_003282353.1	treS	maltose alpha-D-glucosyltransferase				TRUE	TRUE											-0.0940493	5.07035	75831.1				CYT	-0.200913	Cytoplasmic	8.96	Trehalose synthase	0	1385	236	54	1a (24)	1a (24)	1
CP036186.1:52313-52927:+	52313	52927	+	2	204	Pstu14405_00225	QOZ93887.1		DUF4157 domain-containing protein				Pstu14405_RS00225	WP_003282355.1		DUF4157 domain-containing protein																-0.0602941	5.22921	22830.7		gram+	non-cytoplasmic, signal	SpI	14.2528	Unknown (This protein may have multiple localization sites.)		Domain of unknown function (DUF4157)	1.64e-142	402
CP036186.1:53082-53984:-	53082	53984	-	2	300	Pstu14405_00230	QOZ93888.1		ABC transporter permease subunit				Pstu14405_RS00230	WP_003282356.1		ABC transporter permease subunit				TRUE	TRUE											0.744	10.058	32840.9	TRUE		non-cytoplasmic, cytoplasmic, transmembrane	TMH	17.768	CytoplasmicMembrane	10	ABC-type spermidine putrescine transport system, permease component II	1.02e-202	562	12	9	1a (2)	1a (2)
CP036186.1:53981-54877:-	53981	54877	-	3	298	Pstu14405_00235	QOZ93889.1		ABC transporter permease subunit											TRUE	TRUE											0.822819	5.87587	33236.5	TRUE		cytoplasmic, non-cytoplasmic, transmembrane	TMH	10.6859	CytoplasmicMembrane	10	ABC-type spermidine putrescine transport system, permease component I	5.26e-204	565	11	12	1a (4)	1a (4)
CP036186.1:54874-56025:-	54874	56025	-	1	383	Pstu14405_00240	QOZ93890.1	potA	polyamine ABC transporter ATP-binding protein				Pstu14405_RS00240	WP_003282359.1	potA	polyamine ABC transporter ATP-binding protein				TRUE	TRUE											-0.149086	5.75497	42737.9				CYT	-0.200913	CytoplasmicMembrane	9.99	Part of the ABC transporter complex PotABCD involved in spermidine putrescine import. Responsible for energy coupling to the transport system	2.68e-274	750	295	65	1a (17)	1a (16)
CP036186.1:56177-57262:-	56177	57262	-	3	361	Pstu14405_00245	QOZ93891.1		polyamine ABC transporter substrate-binding protein				Pstu14405_RS00245	WP_003282361.1		polyamine ABC transporter substrate-binding protein				TRUE	TRUE											-0.19723	4.91341	39415.1		gram-	non-cytoplasmic, signal	SpI	15.8891	Periplasmic	9.76	Spermidine putrescine-binding periplasmic protein	6.91e-259	709	343	83	1a (19)	1a (19)
CP036186.1:57541-58638:-	57541	58638	-	1	365	Pstu14405_00250	QOZ93892.1		polyamine ABC transporter substrate-binding protein				Pstu14405_RS00255	WP_003282362.1		polyamine ABC transporter substrate-binding protein				TRUE	TRUE											-0.227397	5.18908	40071.1		gram-	non-cytoplasmic, signal	SpI	16.2216	Periplasmic	9.76	Spermidine putrescine-binding periplasmic protein	4.75e-268	733	1030	86	1a (37)	1a (37)
CP036186.1:58858-60216:-	58858	60216	-	1	452	Pstu14405_00255	QOZ93893.1		aspartate aminotransferase family protein				Pstu14405_RS00260	WP_003282365.1		aspartate aminotransferase family protein				TRUE	TRUE											-0.120575	5.63487	49708.4				CYT	-0.200913	Cytoplasmic	9.97	Belongs to the class-III pyridoxal-phosphate-dependent aminotransferase family	0	928	607	84	1a (25)	1a (24); 2b (1)	1
CP036186.1:60303-61661:-	60303	61661	-	2	452	Pstu14405_00260	QOZ93894.1		glutamine synthetase				Pstu14405_RS00265	WP_003282366.1		glutamine synthetase family protein				TRUE		TRUE										-0.375442	5.10848	51414.1				CYT	-0.200913	Cytoplasmic	9.97	glutamine synthetase	0	920	334	57	1a (20)	1a (20)	25
CP036186.1:61704-62450:-	61704	62450	-	2	248	Pstu14405_00265	QOZ93895.1		gamma-glutamyl-gamma-aminobutyrate hydrolase family protein				Pstu14405_RS00270	WP_003282368.1		gamma-glutamyl-gamma-aminobutyrate hydrolase family protein				TRUE	TRUE											-0.191532	6.1641	27027.4				CYT	-0.200913	Cytoplasmic	8.96	glutamine amidotransferases	3.43e-184	511	188	62	1a (12)	1a (12)
CP036186.1:62688-64064:+	62688	64064	+	3	458	Pstu14405_00270	QOZ93896.1		glutamine synthetase											TRUE		TRUE										-0.280349	4.88965	51181.4				CYT	-0.200913	Cytoplasmic	9.97	glutamine synthetase	0	930	350	77	1a (29)	1a (28)	19
CP036186.1:64124-64774:+	64124	64774	+	2	216	Pstu14405_00275	QOZ93897.1		TetR/AcrR family transcriptional regulator				Pstu14405_RS00280	WP_003282371.1		TetR/AcrR family transcriptional regulator				TRUE	TRUE											-0.13287	5.86058	24022.1				CYT	-0.200913	Cytoplasmic	9.26	Transcriptional regulator	5.22e-145	409	59	51	1a (7)	1a (7)
CP036186.1:64907-65788:+	64907	65788	+	2	293	Pstu14405_00280	QOZ93898.1	aguB	N-carbamoylputrescine amidase				Pstu14405_RS00285	WP_003282373.1	aguB	N-carbamoylputrescine amidase				TRUE	TRUE											-0.313311	5.30753	32875.6				SpII	0.59754	Cytoplasmic	9.97	Carbon-nitrogen hydrolase	2.37e-218	601	292	88	1a (16)	1a (16)
CP036186.1:65855-66961:+	65855	66961	+	2	368	Pstu14405_00285	QOZ93899.1	aguA	agmatine deiminase				Pstu14405_RS00290	WP_003282375.1	aguA	agmatine deiminase				TRUE	TRUE											-0.269565	4.7359	40690.2				CYT	-0.200913	Cytoplasmic	9.97	Mediates the hydrolysis of agmatine into N- carbamoylputrescine in the arginine decarboxylase (ADC) pathway of putrescine biosynthesis, a basic polyamine	1.09e-279	763	105	49	1a (11)	1a (12)
CP036186.1:67011-67415:+	67011	67415	+	3	134	Pstu14405_00290	QOZ93900.1		glyoxalase/bleomycin resistance/dioxygenase family protein				Pstu14405_RS00295	WP_003282377.1		VOC family protein																0.0201493	4.72573	14776.6				CYT	-0.200913	Cytoplasmic	8.96	Glyoxalase-like domain	2.86e-93	272	3	9	1a (1)	1a (1)
CP036186.1:67460-68461:-	67460	68461	-	3	333	Pstu14405_00295	QOZ93901.1		diguanylate cyclase				Pstu14405_RS00300	WP_003282378.1		sensor domain-containing diguanylate cyclase				TRUE	TRUE											-0.276877	5.86569	37170.8				CYT	-0.200913	CytoplasmicMembrane	7.88	COG2202 FOG PAS PAC domain	8.82e-241	661	125	72	1a (23)	1a (22)	6
CP036186.1:68590-69780:-	68590	69780	-	1	396	Pstu14405_00300	QOZ93902.1		acyl-CoA desaturase				Pstu14405_RS00305	WP_003282379.1		acyl-CoA desaturase																-0.113636	9.26277	45667.3	TRUE		non-cytoplasmic, cytoplasmic, transmembrane	TMH	3.24731	CytoplasmicMembrane	10	COG1398 Fatty-acid desaturase	2.19e-291	795
CP036186.1:70137-73115:+	70137	73115	+	3	992	Pstu14405_00305	QOZ93903.1		PAS domain S-box protein											TRUE	TRUE											-0.227923	6.15193	110228	TRUE		non-cytoplasmic, signal, cytoplasmic, transmembrane	CYT	-0.200913	CytoplasmicMembrane	10	COG2202 FOG PAS PAC domain	0	1900	423	50	1a (33); 3b (1)	1a (34); 3b (1)	2
CP036186.1:73164-73550:+	73164	73550	+	3	128	Pstu14405_00310	QOZ93904.1		response regulator				Pstu14405_RS00315	WP_003282383.1		response regulator				TRUE	TRUE											0.05625	5.15094	14286.6				CYT	-0.200913	Cytoplasmic	9.97	COG0784 FOG CheY-like receiver	4.66e-87	256	87	40	1a (4)	1a (4)	1
CP036186.1:73627-76038:+	73627	76038	+	1	803	Pstu14405_00315	QOZ93905.1		PAS domain S-box protein				Pstu14405_RS00320	WP_036991293.1		PAS domain S-box protein				TRUE	TRUE											-0.303238	5.53415	89254.1				CYT	-0.200913	CytoplasmicMembrane	7.88	Histidine kinase	0	1566	417	76	1a (39); 3b (1)	1a (37); 3b (2)
CP036186.1:76035-76424:+	76035	76424	+	3	129	Pstu14405_00320	QOZ93906.1		response regulator				Pstu14405_RS00325	WP_003282388.1		response regulator				TRUE	TRUE											0.0705426	4.88226	14489.7				CYT	-0.200913	Cytoplasmic	9.97	Chemotaxis protein CheY	6.86e-85	250	15	31	1a (2)	1a (2)
CP036186.1:76417-78057:+	76417	78057	+	1	546	Pstu14405_00325	QOZ93907.1		diguanylate cyclase				Pstu14405_RS00330	WP_003282389.1		diguanylate cyclase				TRUE	TRUE											-0.234799	5.41968	60635.9				CYT	-0.200913	Cytoplasmic	9.97	COG3706 Response regulator containing a CheY-like receiver domain and a GGDEF domain	0	1044	348	57	1a (22)	1a (23)
CP036186.1:78185-81060:+	78185	81060	+	2	957.667	Pstu14405_00330			response regulator		TRUE
CP036186.1:81057-81437:+	81057	81437	+	3	126	Pstu14405_00335			response regulator transcription factor		TRUE
CP036186.1:81442-82578:+	81442	82578	+	1	378	Pstu14405_00340	QOZ93908.1	yaiO	YaiO family outer membrane beta-barrel protein				Pstu14405_RS00345	WP_003282393.1		YaiO family outer membrane beta-barrel protein																-0.436772	5.38381	42891.5		gram-	non-cytoplasmic, signal	SpI	11.9083	OuterMembrane	9.52	COG0457 FOG TPR repeat	7.11e-240	663
CP036186.1:82568-83692:+	82568	83692	+	2	374	Pstu14405_00345	QOZ93909.1		HEAT repeat domain-containing protein				Pstu14405_RS00350	WP_003282395.1		HEAT repeat domain-containing protein																-0.0759358	10.421	42211.8	TRUE		non-cytoplasmic, cytoplasmic, transmembrane	CYT	-0.200913	CytoplasmicMembrane	9.82	HEAT repeats	6.75e-268	733
CP036186.1:83689-85092:+	83689	85092	+	1	467	Pstu14405_00350	QOZ93910.1		glycosyltransferase family 2 protein				Pstu14405_RS00355	WP_003282397.1		glycosyltransferase family 2 protein																0.100214	9.65345	53122.2	TRUE		cytoplasmic, non-cytoplasmic, transmembrane	TMH	9.16673	CytoplasmicMembrane	10	COG1215 Glycosyltransferases, probably involved in cell wall biogenesis	0	925
CP036186.1:85194-86687:-	85194	86687	-	2	497	Pstu14405_00355	QOZ93911.1		aldehyde dehydrogenase				Pstu14405_RS00360	WP_003282398.1		aldehyde dehydrogenase				TRUE	TRUE											0.0364185	5.1394	52743.5				CYT	-0.200913	Cytoplasmic	9.26	Belongs to the aldehyde dehydrogenase family	0	976	587	79	1a (26)	1a (26)	10
CP036186.1:86879-88204:+	86879	88204	+	2	441	Pstu14405_00360	QOZ93912.1		aspartate aminotransferase family protein				Pstu14405_RS00365	WP_003282400.1		aspartate aminotransferase family protein				TRUE	TRUE											-0.0151927	5.84745	47891.2				CYT	-0.200913	Cytoplasmic	9.97	Belongs to the class-III pyridoxal-phosphate-dependent aminotransferase family	0	889	293	83	1a (26)	1a (26)
CP036186.1:88339-89337:-	88339	89337	-	1	332	Pstu14405_00365	QOZ93913.1	znuA	zinc ABC transporter substrate-binding protein ZnuA				Pstu14405_RS00370	WP_003282402.1	znuA	zinc ABC transporter substrate-binding protein ZnuA				TRUE	TRUE											-0.280422	5.3455	36088.9		gram+	non-cytoplasmic, signal	SpI	15.5931	Periplasmic	9.76	ABC-type Zn2 transport system, periplasmic component surface adhesin	5.81e-209	581	174	62	1a (12)	1a (12)	2
CP036186.1:89402-89887:+	89402	89887	+	2	161	Pstu14405_00370	QOZ93914.1		transcriptional repressor				Pstu14405_RS00375	WP_003282403.1	zur	zinc uptake transcriptional repressor Zur				TRUE	TRUE											-0.00434783	6.53327	17393.7				CYT	-0.200913	Cytoplasmic	9.97	Belongs to the Fur family	1.67e-114	328	32	13	1a (2)	1a (2)
CP036186.1:89884-90654:+	89884	90654	+	1	256	Pstu14405_00375	QOZ93915.1	znuC	zinc ABC transporter ATP-binding protein ZnuC				Pstu14405_RS00380	WP_003282404.1	znuC	zinc ABC transporter ATP-binding protein ZnuC				TRUE	TRUE											-0.0179687	7.30542	28148.3				CYT	-0.200913	CytoplasmicMembrane	9.99	Part of the ABC transporter complex ZnuABC involved in zinc import. Responsible for energy coupling to the transport system	8.08e-187	518	96	48	1a (9)	1a (9)
CP036186.1:90667-91452:+	90667	91452	+	1	261	Pstu14405_00380	QOZ93916.1	znuB	zinc ABC transporter permease subunit ZnuB				Pstu14405_RS00385	WP_003282405.1	znuB	zinc ABC transporter permease subunit ZnuB																1.20038	5.7203	27403.8	TRUE		cytoplasmic, signal, non-cytoplasmic, transmembrane	TMH	11.4358	CytoplasmicMembrane	10	COG1108 ABC-type Mn2 Zn2 transport systems, permease components	1.16e-168	473					1
CP036186.1:91452-91973:+	91452	91973	+	3	173	Pstu14405_00385	QOZ93917.1		M48 family peptidase				Pstu14405_RS00390	WP_003282407.1		M48 family metallopeptidase																-0.528902	9.27437	20241.1				CYT	-0.200913	Cytoplasmic	9.97	Metal-dependent hydrolase	2.42e-122	348
CP036186.1:92015-93499:-	92015	93499	-	3	494	Pstu14405_00390	QOZ93918.1		DASS family sodium-coupled anion symporter				Pstu14405_RS00395	WP_003282408.1		DASS family sodium-coupled anion symporter				TRUE	TRUE											1.03522	9.40099	52050.9	TRUE		non-cytoplasmic, cytoplasmic, transmembrane	TMH	12.8935	CytoplasmicMembrane	10	Transporter divalent anion Na symporter, DASS family protein	0	915	6	4	1a (2)	1a (2)
CP036186.1:93702-95837:-	93702	95837	-	2	711	Pstu14405_00395	QOZ93919.1	katE	catalase HPII				Pstu14405_RS00400	WP_003282409.1	katE	catalase HPII				TRUE	TRUE											-0.361885	5.5944	78511.6				CYT	-0.200913	Cytoplasmic	9.97	Serves to protect cells from the toxic effects of hydrogen peroxide	0	1421	613	69	1a (43)	1a (43)
CP036186.1:96103-97110:+	96103	97110	+	1	335	Pstu14405_00400	QOZ93920.1		methionine ABC transporter ATP-binding protein				Pstu14405_RS00405	WP_003282411.1		methionine ABC transporter ATP-binding protein				TRUE	TRUE											-0.0773134	6.2705	36775.9				CYT	-0.200913	CytoplasmicMembrane	7.88	Part of the ABC transporter complex MetNIQ involved in methionine import. Responsible for energy coupling to the transport system	1.29e-234	646	271	81	1a (16); 3b (1)	1a (16); 3b (1)
CP036186.1:97110-97787:+	97110	97787	+	3	225	Pstu14405_00405	QOZ93921.1		ABC transporter permease				Pstu14405_RS00410	WP_003282413.1		ABC transporter permease																1.05822	5.77037	24011.4	TRUE		cytoplasmic, non-cytoplasmic, transmembrane	TMH	7.9834	CytoplasmicMembrane	10	ABC-type metal ion transport system, permease component	7e-143	405	1	3	1a (1)
CP036186.1:97673-97957:-	97673	97957	-	3	94	Pstu14405_00410	QOZ93922.1		hypothetical protein															TRUE								0.0829787	11.2123	10363				CYT	-0.200913	Unknown
CP036186.1:97986-98756:+	97986	98756	+	3	256	Pstu14405_00415	QOZ93923.1		ABC transporter substrate-binding protein				Pstu14405_RS00415	WP_003282415.1		MetQ/NlpA family ABC transporter substrate-binding protein				TRUE		TRUE										-0.0257812	5.77151	27473.1		gram-	non-cytoplasmic, signal	SpI	16.75	CytoplasmicMembrane	9.97	ABC-type metal ion transport system, periplasmic component surface antigen	6.3e-175	488	623	86	1a (29)	1a (29)	16
CP036186.1:98939-100192:-	98939	100192	-	3	417	Pstu14405_00420	QOZ93924.1		NnrS family protein				Pstu14405_RS00420	WP_003282417.1		NnrS family protein				TRUE	TRUE											0.835971	9.4623	44365.3	TRUE		cytoplasmic, non-cytoplasmic, transmembrane	TMH	15.235	CytoplasmicMembrane	10	protein involved in response to NO	4.69e-299	816	45	13	1a (5)	1a (5)
CP036186.1:100186-101010:-	100186	101010	-	1	274	Pstu14405_00425	QOZ93925.1		ATP-binding cassette domain-containing protein				Pstu14405_RS00425	WP_003282418.1		ATP-binding cassette domain-containing protein				TRUE	TRUE											0.182847	7.09819	29319.8				CYT	-0.200913	CytoplasmicMembrane	7.88	COG4525 ABC-type taurine transport system, ATPase component	4.82e-188	523	142	78	1a (15)	1a (14); 2b (1)
CP036186.1:101007-101798:-	101007	101798	-	2	263	Pstu14405_00430	QOZ93926.1		ABC transporter permease subunit				Pstu14405_RS00430	WP_003282420.1		ABC transporter permease subunit				TRUE	TRUE											0.839544	6.29261	28476.6	TRUE		non-cytoplasmic, signal, cytoplasmic, transmembrane	TMH	9.10829	CytoplasmicMembrane	10	ABC-type nitrate sulfonate bicarbonate transport system, permease component	2.77e-177	495	22	13	1a (3)	1a (3)
CP036186.1:101795-102787:-	101795	102787	-	3	330	Pstu14405_00435	QOZ93927.1		ABC transporter substrate-binding protein				Pstu14405_RS00435	WP_003282421.1		ABC transporter substrate-binding protein				TRUE	TRUE											0.122727	5.50761	35974.5		gram+	non-cytoplasmic, signal	SpI	6.70111	Unknown		COG0715 ABC-type nitrate sulfonate bicarbonate transport systems, periplasmic components	7.38e-227	626	571	85	1a (24)	1a (24)
CP036186.1:102787-104850:-	102787	104850	-	1	687	Pstu14405_00440	QOZ93928.1		TonB-dependent receptor				Pstu14405_RS00440	WP_003282424.1		TonB-dependent receptor				TRUE		TRUE										-0.39607	5.27889	74203.6		gram-	non-cytoplasmic, signal	SpI	16.8401	OuterMembrane	10	COG1629 Outer membrane receptor proteins, mostly Fe transport	0	1362	1486	88	1a (67)	1a (67)	11
CP036186.1:104962-105531:-	104962	105531	-	1	189	Pstu14405_00445	QOZ93929.1		thiol-disulfide isomerase				Pstu14405_RS00445	WP_003282425.1		DUF6436 domain-containing protein				TRUE	TRUE											-0.015873	6.29301	20792.6	TRUE		cytoplasmic, non-cytoplasmic, transmembrane	TMH	8.25838	Unknown		Thiol-disulfide isomerase	1.96e-138	390	17	19	1a (3)	1a (3)
CP036186.1:105617-106555:+	105617	106555	+	2	312	Pstu14405_00450	QOZ93930.1		alpha/beta hydrolase				Pstu14405_RS00450	WP_003282426.1		alpha/beta hydrolase				TRUE	TRUE											-0.342628	6.04752	35651				CYT	-0.200913	Cytoplasmic	9.97	COG2267 Lysophospholipase	4.16e-233	640	131	56	1a (12)	1a (12)	2
CP036186.1:106574-107338:-	106574	107338	-	3	254	Pstu14405_00455	QOZ93931.1		DUF2059 domain-containing protein				Pstu14405_RS00455	WP_003282428.1		DUF2059 domain-containing protein				TRUE	TRUE											-0.177165	5.0043	27635.8		gram+	non-cytoplasmic, signal	SpI	17.2382	Unknown		-	2.64e-166	466	324	85	1a (16)	1a (16)	1
CP036186.1:107493-108101:+	107493	108101	+	3	202	Pstu14405_00460	QOZ93932.1		2OG-Fe(II) oxygenase				Pstu14405_RS00460	WP_003282429.1		2OG-Fe(II) oxygenase				TRUE	TRUE											-0.290594	5.20443	22819.5				CYT	-0.200913	Cytoplasmic	9.97	2OG-Fe(II) oxygenase	7.88e-149	418	69	51	1a (7)	1a (7)
CP036186.1:108169-109449:-	108169	109449	-	1	426	Pstu14405_00465	QOZ93933.1		TRAP transporter large permease				Pstu14405_RS00465	WP_003282430.1	dctM	C4-dicarboxylate TRAP transporter large permease protein DctM																1.26526	8.67965	44952.2	TRUE		cytoplasmic, signal, non-cytoplasmic, transmembrane	TMH	14.4844	CytoplasmicMembrane	10	COG1593 TRAP-type C4-dicarboxylate transport system, large permease component	1.5e-279	767
CP036186.1:109446-110075:-	109446	110075	-	2	209	Pstu14405_00470	QOZ93934.1		TRAP transporter small permease				Pstu14405_RS00470	WP_003282431.1		TRAP transporter small permease				TRUE	TRUE											0.677033	5.14782	23262	TRUE		cytoplasmic, non-cytoplasmic, transmembrane	TMH	14.0038	CytoplasmicMembrane	10	TRAP-type C4-dicarboxylate transport system, small permease component	6.69e-149	419	46	18	1a (3)	1a (3)
CP036186.1:110340-111335:-	110340	111335	-	2	331	Pstu14405_00475	QOZ93935.1		DctP family TRAP transporter solute-binding subunit				Pstu14405_RS00475	WP_003282432.1	dctP	C4-dicarboxylate TRAP substrate-binding protein DctP				TRUE		TRUE										-0.307553	5.66704	36777.6		gram+	non-cytoplasmic, signal	SpI	19.317	Periplasmic	9.76	COG1638 TRAP-type C4-dicarboxylate transport system, periplasmic component	1.34e-234	645	1065	76	1a (26); 3b (7)	1a (28); 3b (8)	14
CP036186.1:111677-113071:-	111677	113071	-	3	464	Pstu14405_00480	QOZ93936.1		sigma-54-dependent Fis family transcriptional regulator				Pstu14405_RS00480	WP_003282433.1		sigma-54 dependent transcriptional regulator				TRUE	TRUE											-0.18319	5.94476	50407.8				CYT	-0.200913	Cytoplasmic	9.97	COG2204 Response regulator containing CheY-like receiver, AAA-type ATPase, and DNA-binding domains	0	882	274	56	1a (18)	1a (18)	2
CP036186.1:113068-114876:-	113068	114876	-	1	602	Pstu14405_00485	QOZ93937.1		sensor histidine kinase				Pstu14405_RS00485	WP_003282434.1		ATP-binding protein				TRUE	TRUE											-0.219103	7.22619	67662.7	TRUE		non-cytoplasmic, signal, cytoplasmic, transmembrane	SpI	3.0919	CytoplasmicMembrane	10	Signal transduction histidine kinase regulating C4-dicarboxylate transport system	0	1165	92	27	1a (12)	1a (13)
CP036186.1:115013-115927:-	115013	115927	-	3	304	Pstu14405_00490	QOZ93938.1	rfbD	dTDP-4-dehydrorhamnose reductase				Pstu14405_RS00490	WP_003282436.1	rfbD	dTDP-4-dehydrorhamnose reductase				TRUE	TRUE											-0.25625	6.18848	33158.1				CYT	-0.200913	Cytoplasmic	9.26	Catalyzes the reduction of dTDP-6-deoxy-L-lyxo-4- hexulose to yield dTDP-L-rhamnose	5.35e-216	596	298	89	1a (20)	1a (20)	1
CP036186.1:115924-116469:-	115924	116469	-	1	181	Pstu14405_00495	QOZ93939.1	rfbC	dTDP-4-dehydrorhamnose 3%2C5-epimerase				Pstu14405_RS00495	WP_003282437.1	rfbC	dTDP-4-dehydrorhamnose 3%2C5-epimerase				TRUE	TRUE											-0.348066	5.25291	20520.8				CYT	-0.200913	Unknown		Catalyzes the epimerization of the C3' and C5'positions of dTDP-6-deoxy-D-xylo-4-hexulose, forming dTDP-6-deoxy-L-lyxo-4- hexulose	3.68e-130	369	122	71	1a (10)	1a (10)	2
CP036186.1:116466-117338:-	116466	117338	-	2	290	Pstu14405_00500	QOZ93940.1	rfbA	glucose-1-phosphate thymidylyltransferase				Pstu14405_RS00500	WP_003282440.1	rfbA	glucose-1-phosphate thymidylyltransferase RfbA				TRUE		TRUE										-0.228966	5.06057	32218.2				CYT	-0.200913	Cytoplasmic	9.97	Catalyzes the formation of dTDP-glucose, from dTTP and glucose 1-phosphate, as well as its pyrophosphorolysis	1.22e-214	592	325	68	1a (19)	1a (19)	187
CP036186.1:117335-118405:-	117335	118405	-	3	356	Pstu14405_00505	QOZ93941.1	rfbB	dTDP-glucose 4%2C6-dehydratase				Pstu14405_RS00505	WP_003282441.1	rfbB	dTDP-glucose 4%2C6-dehydratase				TRUE		TRUE										-0.339888	5.20863	40168.7				CYT	-0.200913	Cytoplasmic	9.97	Belongs to the NAD(P)-dependent epimerase dehydratase family. dTDP-glucose dehydratase subfamily	1.58e-266	728	412	85	1a (28)	1a (28)	17
CP036186.1:118609-119724:-	118609	119724	-	1	371	Pstu14405_00510	QOZ93942.1		ABC transporter permease				Pstu14405_RS00510	WP_003282442.1		ABC transporter permease				TRUE	TRUE											0.559299	8.11543	40705.5	TRUE		cytoplasmic, non-cytoplasmic, transmembrane	CYT	-0.200913	CytoplasmicMembrane	10	ABC-type multidrug transport system, permease component	2.29e-253	696	87	28	1a (7)	1a (8)
CP036186.1:119726-122470:-	119726	122470	-	3	914	Pstu14405_00515	QOZ93943.1		ABC transporter ATP-binding protein/permease				Pstu14405_RS00515	WP_003282444.1	rbbA	ribosome-associated ATPase/putative transporter RbbA				TRUE	TRUE											0.126915	6.04775	100439	TRUE		non-cytoplasmic, cytoplasmic, transmembrane	CYT	-0.200913	CytoplasmicMembrane	10	ABC-type multidrug transport system, ATPase component	0	1739	442	52	1a (33)	1a (31); 2b (1)
CP036186.1:122467-123543:-	122467	123543	-	1	358	Pstu14405_00520	QOZ93944.1		HlyD family efflux transporter periplasmic adaptor subunit				Pstu14405_RS00520	WP_003282445.1		HlyD family efflux transporter periplasmic adaptor subunit				TRUE	TRUE											-0.114804	6.39623	38708.9	TRUE		cytoplasmic, non-cytoplasmic, transmembrane	SpI	0.0194471	CytoplasmicMembrane	7.88	Type I antifreeze protein HlyD family secretion protein	2.14e-194	546	449	68	1a (21)	1a (22)	15
CP036186.1:123660-124286:-	123660	124286	-	2	208	Pstu14405_00525	QOZ93945.1		hypothetical protein				Pstu14405_RS00525	WP_003282446.1		ABC-type transport auxiliary lipoprotein family protein				TRUE		TRUE										-0.192308	6.4263	22878.7		gram+	non-cytoplasmic, signal	SpII	4.32445	Unknown		transport system, auxiliary component	6.14e-140	396	194	67	1a (9)	1a (9)	82
CP036186.1:124283-125221:-	124283	125221	-	3	312	Pstu14405_00530	QOZ93946.1		MCE family protein				Pstu14405_RS00530	WP_003282448.1		MCE family protein				TRUE	TRUE											-0.216987	5.29048	33746.8	TRUE		non-cytoplasmic, cytoplasmic, transmembrane	TMH	3.5174	Unknown		ABC-type transport system involved in resistance to organic solvents, periplasmic component	1.21e-216	598	364	79	1a (19)	1a (19)	1
CP036186.1:125224-126009:-	125224	126009	-	1	261	Pstu14405_00535	QOZ93947.1		ATP-binding cassette domain-containing protein				Pstu14405_RS00535	WP_003282449.1		ATP-binding cassette domain-containing protein				TRUE	TRUE											0.0678161	5.61304	28298.1				CYT	-0.200913	CytoplasmicMembrane	7.88	ABC-type transport system involved in resistance to organic solvents, ATPase component	3.52e-179	499	155	79	1a (15)	1a (14); 2b (1)
CP036186.1:126006-127154:-	126006	127154	-	2	382	Pstu14405_00540	QOZ93948.1		ABC transporter permease				Pstu14405_RS00540	WP_036991303.1		ABC transporter permease				TRUE	TRUE											0.759686	6.23213	40582.4	TRUE		cytoplasmic, non-cytoplasmic, transmembrane	CYT	-0.200913	CytoplasmicMembrane	10	COG0767 ABC-type transport system involved in resistance to organic solvents, permease component	2.53e-235	652	134	34	1a (8)	1a (8)
CP036186.1:127323-128459:-	127323	128459	-	2	378	Pstu14405_00545	QOZ93949.1		catalase				Pstu14405_RS00545	WP_003282451.1		catalase family protein				TRUE	TRUE											-0.270635	6.36042	42389.6	TRUE		non-cytoplasmic, signal	TMH	5.30931	Unknown (This protein may have multiple localization sites.)		Catalase	1.39e-278	761	7	17	1a (6)	1a (6)
CP036186.1:128487-130358:-	128487	130358	-	2	623	Pstu14405_00550	QOZ93950.1		hypothetical protein				Pstu14405_RS00550	WP_003282452.1		di-heme-cytochrome C peroxidase				TRUE	TRUE											-0.404494	6.22367	69977.1	TRUE	gram+	cytoplasmic, non-cytoplasmic, transmembrane	SpI	9.79386	Unknown		Cytochrome c	0	1283	7	5	1a (2)	1a (2)
CP036186.1:130943-131443:-	130943	131443	-	3	166	Pstu14405_00555			hypothetical protein		TRUE
CP036186.1:131481-132461:+	131481	132461	+	3	326	Pstu14405_00560	QOZ93951.1		IS5 family transposase			TRUE	Pstu14405_RS00560	WP_003282454.1		IS5 family transposase				TRUE	TRUE											-0.409202	9.68529	36924.2				CYT	-0.200913	Cytoplasmic	8.96	COG3039 Transposase and inactivated derivatives, IS5 family	7.47e-234	643	166	49	1a (2); 3b (13)	1a (2); 3b (13)
CP036186.1:133080-133389:-	133080	133389	-	1	102.333	Pstu14405_00565			hypothetical protein		TRUE
CP036186.1:133700-133846:-	133700	133846	-	3	48	Pstu14405_00570			monooxygenase		TRUE													TRUE
CP036186.1:133846-134826:-	133846	134826	-	1	326	Pstu14405_00575	QOZ93952.1		IS5-like element ISPst5 family transposase			TRUE	Pstu14405_RS00570	WP_003281858.1		IS5-like element ISPst5 family transposase																-0.437423	9.90423	36930.4				CYT	-0.200913	Cytoplasmic	8.96	COG3039 Transposase and inactivated derivatives, IS5 family	4.32e-233	641	171	46	3b (15)	3b (15)	159
CP036186.1:134858-135094:-	134858	135094	-	3	78	Pstu14405_00580	QOZ93953.1		hypothetical protein				Pstu14405_RS00575	WP_194475239.1		hypothetical protein								TRUE								-0.234615	8.9305	8694.94		gram-	non-cytoplasmic, signal	SpI	5.44089	Unknown		Evidence 4 Homologs of previously reported genes of	7e-23	94.7
CP036186.1:135091-135327:-	135091	135327	-	1	78	Pstu14405_00585	QOZ93954.1		hypothetical protein															TRUE								-0.741026	5.74627	8777.67				CYT	-0.200913	Periplasmic	9.44	Catalyzes the reversible phosphatidyl group transfer from one phosphatidylglycerol molecule to another to form cardiolipin (CL) (diphosphatidylglycerol) and glycerol	1.5e-24	102
CP036186.1:135422-136450:+	135422	136450	+	2	342	Pstu14405_00590	QOZ93955.1		IS30 family transposase			TRUE	Pstu14405_RS00585	WP_003283602.1		IS30 family transposase																-0.508187	9.91216	38785.4				CYT	-0.200913	Cytoplasmic	8.96	Helix-turn-helix domain	2.99e-248	681	66	39	3b (11)	3b (11)
CP036186.1:136529-137923:+	136529	137923	+	2	464	Pstu14405_00595	QOZ93956.1		transposase			TRUE	Pstu14405_RS00590	WP_051121813.1		hypothetical protein				TRUE	TRUE											-0.479957	9.14969	53102.8				CYT	-0.200913	Cytoplasmic	8.96	Transposase and inactivated derivatives	0	936	10	5	1a (1)	1a (1)
CP036186.1:137929-139260:+	137929	139260	+	1	443	Pstu14405_00600	QOZ93957.1		hypothetical protein				Pstu14405_RS00595	WP_141566793.1		hypothetical protein				TRUE	TRUE											-0.162077	9.20578	50097.1				CYT	-0.200913	Cytoplasmic	8.96	Belongs to the peptidase S16 family	3.99e-314	856	11	22	1a (5)	1a (5)
CP036186.1:139272-139922:-	139272	139922	-	2	216	Pstu14405_00605	QOZ93958.1		hypothetical protein				Pstu14405_RS00600	WP_141566794.1		hypothetical protein				TRUE	TRUE											0.455093	9.54095	23521.5	TRUE		cytoplasmic, non-cytoplasmic, transmembrane	TMH	9.92185	CytoplasmicMembrane	10				22	19	1a (3)	1a (3)
CP036186.1:140296-140850:-	140296	140850	-	1	184	Pstu14405_00610	QOZ93959.1		heme oxygenase				Pstu14405_RS00605	WP_003284415.1		biliverdin-producing heme oxygenase																-0.107065	5.25706	20469				CYT	-0.200913	Cytoplasmic	8.96	Heme oxygenase	3.39e-132	374	1	5	1a (1)	1a (1)
CP036186.1:140843-143167:-	140843	143167	-	3	774	Pstu14405_00615			response regulator		TRUE
CP036186.1:143208-145478:-	143208	145478	-	2	756	Pstu14405_00620	QOZ93960.1		GAF domain-containing protein				Pstu14405_RS00615	WP_003284417.1		ATP-binding protein				TRUE	TRUE											-0.159656	5.37887	84538.1				CYT	-0.200913	CytoplasmicMembrane	10	Bacteriophytochrome (Light-regulated signal transduction histidine kinase)	0	1494	401	61	1a (34)	1a (33); 2b (1)
CP036186.1:145704-146111:+	145704	146111	+	3	135	Pstu14405_00625	QOZ93961.1		SMI1/KNR4 family protein				Pstu14405_RS00620	WP_003284418.1		SMI1/KNR4 family protein				TRUE	TRUE											-0.216296	4.05003	15518.1				CYT	-0.200913	Cytoplasmic	9.97	SMI1 / KNR4 family	1.93e-96	280	77	45	1a (4)	1a (4)
CP036186.1:146194-146571:+	146194	146571	+	1	125	Pstu14405_00630	QOZ93962.1		DUF3301 domain-containing protein				Pstu14405_RS00625	WP_003284419.1		DUF3301 domain-containing protein				TRUE	TRUE											-0.228	9.83415	14241.3	TRUE		non-cytoplasmic, signal	CYT	-0.200913	Unknown (This protein may have multiple localization sites.)		Protein of unknown function (DUF3301)	1.52e-86	254	23	42	1a (3)	1a (3)
CP036186.1:146575-147561:-	146575	147561	-	1	328	Pstu14405_00635	QOZ93963.1		GTP-binding protein				Pstu14405_RS00630	WP_003284420.1		CobW family GTP-binding protein				TRUE	TRUE											-0.230488	5.81567	36127				CYT	-0.200913	Cytoplasmic	9.26	Cobalamin synthesis protein P47K family protein	8.84e-243	666	48	28	1a (6)	1a (7)
CP036186.1:147634-147996:+	147634	147996	+	1	120	Pstu14405_00640	QOZ93964.1		NADH:ubiquinone oxidoreductase				Pstu14405_RS00635	WP_003284421.1		hypothetical protein				TRUE	TRUE											-0.168333	5.08882	13435		gram+	non-cytoplasmic, signal	SpI	1.57245	Unknown		-	8.93e-88	257	52	58	1a (6)	1a (6)
CP036186.1:148053-148583:-	148053	148583	-	2	176	Pstu14405_00645	QOZ93965.1		DUF3617 domain-containing protein				Pstu14405_RS00640	WP_003284423.1		DUF3617 domain-containing protein				TRUE	TRUE											-0.407386	4.77348	19605.1		gram+	non-cytoplasmic, signal	SpI	7.67525	Unknown (This protein may have multiple localization sites.)		Protein of unknown function (DUF3617)	9.08e-124	352	125	57	1a (8)	1a (8)
CP036186.1:148737-149252:+	148737	149252	+	3	171	Pstu14405_00650	QOZ93966.1		sigma-70 family RNA polymerase sigma factor				Pstu14405_RS00645	WP_003284424.1		sigma-70 family RNA polymerase sigma factor				TRUE	TRUE											-0.0450292	7.8562	19264.3				CYT	-0.200913	Cytoplasmic	9.26	Belongs to the sigma-70 factor family. ECF subfamily	3.06e-115	330	34	20	1a (4)	1a (3)	1
CP036186.1:149252-150215:+	149252	150215	+	2	320.333	Pstu14405_00655			DUF4880 domain-containing protein		TRUE		Pstu14405_RS00650			DUF4880 domain-containing protein	TRUE
CP036186.1:150315-152771:+	150315	152771	+	3	818	Pstu14405_00660	QOZ93967.1		TonB-dependent siderophore receptor				Pstu14405_RS00655	WP_003284426.1		TonB-dependent siderophore receptor				TRUE		TRUE										-0.370538	4.8867	89782.5		gram+	non-cytoplasmic, signal	SpI	11.5279	OuterMembrane	10	COG1629 Outer membrane receptor proteins, mostly Fe transport	0	1621	4442	92	1a (99)	1a (96)	8
CP036186.1:152840-154021:+	152840	154021	+	2	393	Pstu14405_00665	QOZ93968.1		PepSY domain-containing protein				Pstu14405_RS00660	WP_003284427.1		PepSY domain-containing protein				TRUE	TRUE											0.115267	6.39225	44044.2	TRUE		cytoplasmic, non-cytoplasmic, transmembrane	TMH	3.24275	CytoplasmicMembrane	10	iron-regulated membrane protein	1.32e-295	805	66	26	1a (6)	1a (6)
CP036186.1:154258-154893:-	154258	154893	-	1	211	Pstu14405_00670	QOZ93969.1		SCO family protein				Pstu14405_RS00665	WP_003284428.1		SCO family protein				TRUE	TRUE											0.0682464	5.15396	23153.5	TRUE		non-cytoplasmic, signal	SpI	1.13773	CytoplasmicMembrane	9.82	protein SCO1 SenC PrrC, involved in biogenesis of respiratory and photosynthetic systems	4.51e-148	417	133	51	1a (9)	1a (9)
CP036186.1:154915-155814:-	154915	155814	-	1	299	Pstu14405_00675	QOZ93970.1		protoheme IX farnesyltransferase				Pstu14405_RS00670	WP_003284430.1	cyoE	heme o synthase																0.831773	9.7399	32605.6	TRUE		non-cytoplasmic, cytoplasmic, transmembrane	TMH	3.8978	CytoplasmicMembrane	10	Converts heme B (protoheme IX) to heme O by substitution of the vinyl group on carbon 2 of heme B porphyrin ring with a hydroxyethyl farnesyl side group	1.52e-208	577
CP036186.1:155832-156887:-	155832	156887	-	2	351	Pstu14405_00680	QOZ93971.1		heme A synthase				Pstu14405_RS00675	WP_003284432.1		COX15/CtaA family protein																0.725071	9.68755	37686.4	TRUE		non-cytoplasmic, signal, cytoplasmic, transmembrane	SpI	3.06121	CytoplasmicMembrane	10	protein required for cytochrome oxidase assembly	8.79e-241	663
CP036186.1:156940-157518:-	156940	157518	-	1	192	Pstu14405_00685	QOZ93972.1		hypothetical protein				Pstu14405_RS00680	WP_003284433.1		hypothetical protein																-0.175	6.42112	21147.9	TRUE		non-cytoplasmic, cytoplasmic, transmembrane	TMH	6.25946	Unknown		signal sequence binding	3.23e-134	380	1	5	1a (1)
CP036186.1:157493-158230:-	157493	158230	-	3	245	Pstu14405_00690	QOZ93973.1		SURF1 family protein				Pstu14405_RS00685	WP_003284435.1		SURF1 family protein																-0.302857	6.71441	28023.7	TRUE		non-cytoplasmic, cytoplasmic, transmembrane	TMH	1.0185	Unknown		SURF1-like protein	1.15e-185	514
CP036186.1:158301-158504:+	158301	158504	+	3	67	Pstu14405_00695	QOZ97752.1		twin transmembrane helix small protein				Pstu14405_RS00690	WP_003284436.1		twin transmembrane helix small protein								TRUE								1.1403	10.9313	7267.68	TRUE		non-cytoplasmic, cytoplasmic, transmembrane	TMH	9.69495	CytoplasmicMembrane	9.82	Protein of unknown function (DUF2909)	2.97e-37	125
CP036186.1:158512-159408:-	158512	159408	-	1	298	Pstu14405_00700	QOZ93974.1		cytochrome c oxidase subunit 3				Pstu14405_RS00695	WP_003284438.1		cytochrome c oxidase subunit 3																0.478859	6.54151	33831	TRUE		non-cytoplasmic, cytoplasmic, transmembrane	TMH	11.366	CytoplasmicMembrane	10	Heme copper-type cytochrome quinol oxidase, subunit 3	2.29e-223	614
CP036186.1:159405-159980:-	159405	159980	-	2	191	Pstu14405_00705	QOZ93975.1		cytochrome c oxidase assembly protein				Pstu14405_RS00700	WP_003284440.1		cytochrome c oxidase assembly protein																0.047644	6.82229	21009.9	TRUE		non-cytoplasmic, cytoplasmic, transmembrane	TMH	7.09366	Unknown		COG3175 Cytochrome oxidase assembly factor	1.73e-133	378
CP036186.1:160045-161682:-	160045	161682	-	1	545	Pstu14405_00710	QOZ93976.1	ctaD	cytochrome c oxidase subunit I				Pstu14405_RS00705	WP_003284442.1	ctaD	cytochrome c oxidase subunit I																0.670642	6.42874	60350.7	TRUE		non-cytoplasmic, cytoplasmic, transmembrane	CYT	-0.200913	CytoplasmicMembrane	10	Cytochrome c oxidase is the component of the respiratory chain that catalyzes the reduction of oxygen to water. Subunits 1- 3 form the functional core of the enzyme complex. CO I is the catalytic subunit of the enzyme. Electrons originating in cytochrome c are transferred via the copper A center of subunit 2 and heme A of subunit 1 to the bimetallic center formed by heme A3 and copper B	0	1105
CP036186.1:161695-162828:-	161695	162828	-	1	377	Pstu14405_00715	QOZ93977.1	coxB	cytochrome c oxidase subunit II				Pstu14405_RS00710	WP_003284443.1	coxB	cytochrome c oxidase subunit II																-0.0848806	5.57002	41943.5	TRUE	gram-	non-cytoplasmic, signal, cytoplasmic, transmembrane	SpI	10.0955	CytoplasmicMembrane	10	Subunits I and II form the functional core of the enzyme complex. Electrons originating in cytochrome c are transferred via heme a and Cu(A) to the binuclear center formed by heme a3 and Cu(B)	1.63e-281	768
CP036186.1:163060-163323:-	163060	163323	-	1	87	Pstu14405_00720	QOZ93978.1		hypothetical protein				Pstu14405_RS00715	WP_003284445.1		hypothetical protein								TRUE								0.457471	6.51565	9904.65	TRUE		non-cytoplasmic, cytoplasmic, transmembrane	TMH	8.60959	CytoplasmicMembrane	9.82	-	5.65e-62	189
CP036186.1:163548-164609:-	163548	164609	-	2	353	Pstu14405_00725	QOZ93979.1		PA0069 family radical SAM protein				Pstu14405_RS00720	WP_003284447.1		PA0069 family radical SAM protein																-0.343909	8.2022	39792.1				CYT	-0.200913	Cytoplasmic	8.96	Radical SAM	4.32e-258	707	1	7	1a (1)
CP036186.1:164910-165981:+	164910	165981	+	3	356.333	Pstu14405_00730			acyltransferase		TRUE
CP036186.1:166395-167171:-	166395	167171	-	2	258	Pstu14405_00735	QOZ93980.1		DUF1835 domain-containing protein				Pstu14405_RS00730	WP_003284340.1		DUF1835 domain-containing protein				TRUE	TRUE											-0.0736434	5.65022	28286.7				CYT	-0.200913	Unknown		Protein of unknown function	2.41e-189	525	140	59	1a (11)	1a (11)
CP036186.1:167177-167455:-	167177	167455	-	3	92	Pstu14405_00740	QOZ93981.1		YheV family putative metal-binding protein				Pstu14405_RS00735	WP_003284342.1		YheV family putative metal-binding protein				TRUE		TRUE		TRUE	TRUE							-0.353261	6.54583	10030.5				CYT	-0.200913	Unknown		nucleic-acid-binding protein containing a Zn-ribbon domain	2.94e-64	195	92	89	1a (6)	1a (7)	16
CP036186.1:167452-169503:-	167452	169503	-	1	683	Pstu14405_00745	QOZ93982.1		oligopeptidase A				Pstu14405_RS00740	WP_003284343.1	prlC	oligopeptidase A				TRUE	TRUE											-0.297657	5.04454	76603.2				CYT	-0.200913	Cytoplasmic	9.26	Oligopeptidase A	0	1383	1060	83	1a (48)	1a (47); 2b (1)	3
CP036186.1:169597-170595:-	169597	170595	-	1	332	Pstu14405_00750	QOZ93983.1		bile acid:sodium symporter				Pstu14405_RS00745	WP_003284344.1		bile acid:sodium symporter																0.962048	8.72323	35699.4	TRUE		cytoplasmic, non-cytoplasmic, transmembrane	TMH	5.28668	CytoplasmicMembrane	10	Na -dependent transporter	1e-225	623
CP036186.1:170680-171495:+	170680	171495	+	1	271	Pstu14405_00755	QOZ97753.1		AraC family transcriptional regulator				Pstu14405_RS00750	WP_003284345.1		helix-turn-helix transcriptional regulator				TRUE	TRUE											-0.219188	8.98465	30300.4				CYT	-0.200913	Cytoplasmic	9.26	AraC-like ligand binding domain	1.24e-193	537	10	15	1a (3)	1a (4)
CP036186.1:171542-172078:+	171542	172078	+	2	178	Pstu14405_00760	QOZ93984.1		gamma carbonic anhydrase family protein				Pstu14405_RS00755	WP_003284346.1		gamma carbonic anhydrase family protein				TRUE	TRUE											-0.0651685	6.36508	19235.7				CYT	-0.200913	Cytoplasmic	9.97	COG0663 Carbonic anhydrases acetyltransferases, isoleucine patch superfamily	3.66e-115	331	114	68	1a (7)	1a (7)
CP036186.1:172085-172510:-	172085	172510	-	3	141	Pstu14405_00765	QOZ93985.1		glyoxalase				Pstu14405_RS00760	WP_003284347.1		VOC family protein				TRUE	TRUE											-0.048227	5.35613	15884.9				CYT	-0.200913	Unknown		dioxygenase of extradiol dioxygenase family	7.14e-104	299	16	28	1a (4)	1a (2); 2b (2)
CP036186.1:172852-173388:-	172852	173388	-	1	178	Pstu14405_00770	QOZ93986.1		transposase			TRUE	Pstu14405_RS00765	WP_003284348.1		transposase																-0.685393	9.54456	20863.3			non-cytoplasmic, signal	CYT	-0.200913	Unknown		COG1943 Transposase and inactivated derivatives	3.17e-134	379
CP036186.1:173577-175241:-	173577	175241	-	2	554	Pstu14405_00775	QOZ93987.1		alpha-D-glucose phosphate-specific phosphoglucomutase				Pstu14405_RS00770	WP_003284349.1	pgm	phosphoglucomutase (alpha-D-glucose-1%2C6-bisphosphate-dependent)				TRUE	TRUE											-0.20722	5.68563	59346.1				CYT	-0.200913	Unknown		Phosphoglucomutase	0	1107	443	71	1a (31)	1a (32)
CP036186.1:175490-175681:+	175490	175681	+	2	63	Pstu14405_00780	QOZ93988.1		DUF2934 domain-containing protein				Pstu14405_RS00775	WP_003284350.1		DUF2934 domain-containing protein								TRUE								-1.40476	4.55578	7182.57				CYT	-0.200913	Unknown		Protein of unknown function (DUF2934)	1.85e-36	123
CP036186.1:175867-177342:+	175867	177342	+	1	491	Pstu14405_00785	QOZ93989.1		DUF945 domain-containing protein				Pstu14405_RS00780	WP_003284352.1		YdgA family protein				TRUE		TRUE										-0.125866	4.60591	52557.2		gram-	non-cytoplasmic, signal	SpI	4.63757	CytoplasmicMembrane	9.82	protein conserved in bacteria	0	928	29	34	1a (11)	1a (11)	4
CP036186.1:177798-179840:+	177798	179840	+	3	680	Pstu14405_00790	QOZ93990.1		response regulator				Pstu14405_RS00785	WP_003284354.1		ATP-binding protein				TRUE	TRUE											-0.155294	5.06068	74518.3				CYT	-0.200913	CytoplasmicMembrane	9.82	Sensory box histidine kinase response regulator	0	1314	27	19	1a (8)	1a (8); 3b (1)
CP036186.1:179852-180739:-	179852	180739	-	3	295	Pstu14405_00795	QOZ93991.1		LysR family transcriptional regulator				Pstu14405_RS00790	WP_003284355.1		LysR substrate-binding domain-containing protein																-0.0844068	5.85762	32903.4				CYT	-0.200913	Cytoplasmic	9.97	COG0583 Transcriptional regulator	1.39e-202	561
CP036186.1:180965-181504:-	180965	181504	-	3	179	Pstu14405_00800	QOZ93992.1		DUF421 domain-containing protein				Pstu14405_RS00795	WP_003284356.1		DUF421 domain-containing protein																0.597207	5.84	18992.8	TRUE		cytoplasmic, non-cytoplasmic, transmembrane	TMH	5.82299	CytoplasmicMembrane	10	membrane	1.09e-112	325
CP036186.1:181893-183155:+	181893	183155	+	3	420	Pstu14405_00805	QOZ93993.1		hypothetical protein				Pstu14405_RS00800	WP_003284357.1		reverse transcriptase domain-containing protein				TRUE	TRUE											-0.449524	9.61277	48472.4				CYT	-0.200913	Cytoplasmic	8.96	reverse transcriptase	1.52e-301	822	28	29	1a (10)	1a (10)
CP036186.1:183152-185092:+	183152	185092	+	2	646	Pstu14405_00810	QOZ93994.1		RNA-directed DNA polymerase				Pstu14405_RS00805	WP_082332117.1		RNA-directed DNA polymerase				TRUE	TRUE											-0.28452	7.82699	74054.6			cytoplasmic, non-cytoplasmic, transmembrane	CYT	-0.200913	Unknown (This protein may have multiple localization sites.)		Reverse transcriptase (RNA-dependent DNA polymerase)	0	1004	29	22	1a (8)	1a (9)
CP036186.1:185536-187371:+	185536	187371	+	1	611	Pstu14405_00815	QOZ93995.1		ABC transporter ATP-binding protein				Pstu14405_RS00810	WP_003284361.1		ABC transporter ATP-binding protein/permease																0.204583	6.38441	67349.1	TRUE		non-cytoplasmic, cytoplasmic, transmembrane	TMH	1.64625	CytoplasmicMembrane	10	ABC-type multidrug transport system, ATPase and permease	0	1179					1
CP036186.1:187543-188163:+	187543	188163	+	1	206	Pstu14405_00820	QOZ93996.1		peptidase S51				Pstu14405_RS00815	WP_003284362.1		Type 1 glutamine amidotransferase-like domain-containing protein				TRUE	TRUE											0.108738	4.47888	22034.5				CYT	-0.200913	Cytoplasmic	9.26	Belongs to the peptidase S51 family	5.27e-140	396	30	47	1a (4)	1a (4)
CP036186.1:188379-188672:+	188379	188672	+	3	97	Pstu14405_00825	QOZ93997.1		N-acetyltransferase				Pstu14405_RS00820	WP_003284364.1		N-acetyltransferase				TRUE	TRUE			TRUE	TRUE							-0.754639	4.85765	11109.1				CYT	-0.200913	Unknown		GCN5-related N-acetyl-transferase	3.62e-65	198	43	71	1a (5)	1a (5)
CP036186.1:188878-189282:+	188878	189282	+	1	134	Pstu14405_00830	QOZ93998.1		hypothetical protein				Pstu14405_RS00825	WP_003284365.1		hypothetical protein																0.713433	6.72408	15017.5	TRUE		cytoplasmic, non-cytoplasmic, transmembrane	TMH	5.06489	CytoplasmicMembrane	10	COG4799 Acetyl-CoA carboxylase, carboxyltransferase component (subunits alpha and beta)	4.39e-88	259
CP036186.1:189402-191219:-	189402	191219	-	2	605	Pstu14405_00835	QOZ93999.1		bifunctional metallophosphatase/5'-nucleotidase				Pstu14405_RS00830	WP_003284368.1		bifunctional metallophosphatase/5'-nucleotidase																-0.189256	5.29946	64808		gram-	non-cytoplasmic, signal	SpI	12.8535	Unknown (This protein may have multiple localization sites.)		Belongs to the 5'-nucleotidase family	0	1187
CP036186.1:191425-191928:+	191425	191928	+	1	167	Pstu14405_00840	QOZ94000.1		DUF4126 family protein				Pstu14405_RS00835	WP_003284369.1		DUF4126 family protein																0.334132	10.7531	17188	TRUE		cytoplasmic, signal, non-cytoplasmic, transmembrane	SpI	3.24588	CytoplasmicMembrane	10	membrane	7.51e-105	304
CP036186.1:192025-192417:-	192025	192417	-	1	130	Pstu14405_00845	QOZ94001.1		hypothetical protein				Pstu14405_RS00840	WP_036991860.1		hypothetical protein				TRUE	TRUE											-0.323846	6.29835	14391.2		gram+	non-cytoplasmic, signal	SpI	13.4741	Unknown		-	9.62e-72	217	13	35	1a (3)	1a (4)
CP036186.1:192715-193536:-	192715	193536	-	1	273	Pstu14405_00850	QOZ94002.1		hypothetical protein				Pstu14405_RS00845	WP_003284373.1		hypothetical protein				TRUE	TRUE											-0.617949	5.28446	28551.5			non-cytoplasmic, signal	CYT	-0.200913	Cytoplasmic	8.96	electron transporter, transferring electrons within the cyclic electron transport pathway of photosynthesis activity	4.15e-193	536	82	79	1a (11)	1a (12)	1
CP036186.1:193965-194807:-	193965	194807	-	2	280	Pstu14405_00855	QOZ94003.1	yghU	glutathione-dependent disulfide-bond oxidoreductase				Pstu14405_RS00850	WP_003284374.1	yghU	glutathione-dependent disulfide-bond oxidoreductase				TRUE	TRUE											-0.326786	5.23938	31015.5				CYT	-0.200913	Cytoplasmic	9.26	Belongs to the GST superfamily	6.73e-207	571	307	60	1a (15)	1a (15); 2b (1)
CP036186.1:194947-195126:-	194947	195126	-	1	59	Pstu14405_00860			transcriptional regulator		TRUE													TRUE
CP036186.1:195228-197456:-	195228	197456	-	2	742	Pstu14405_00865	QOZ94004.1		TonB-dependent siderophore receptor											TRUE	TRUE											-0.366846	5.02806	80778.5		gram-	non-cytoplasmic, signal	SpI	9.19284	OuterMembrane	10	COG4773 Outer membrane receptor for ferric coprogen and ferric-rhodotorulic acid	0	1453	538	71	1a (38)	1a (37)
CP036186.1:197570-198517:-	197570	198517	-	3	315	Pstu14405_00870	QOZ94005.1		AraC family transcriptional regulator				Pstu14405_RS00865	WP_003284377.1		helix-turn-helix transcriptional regulator																-0.451746	8.78557	35021				CYT	-0.200913	Cytoplasmic	9.26	COG2207 AraC-type DNA-binding domain-containing proteins	3.97e-228	628
CP036186.1:198713-199084:+	198713	199084	+	2	123	Pstu14405_00875	QOZ94006.1		hypothetical protein				Pstu14405_RS00870	WP_003284379.1		hypothetical protein																-0.479675	6.30017	13865.5				CYT	-0.200913	Unknown		-	3.34e-80	238
CP036186.1:199087-199272:+	199087	199272	+	1	61	Pstu14405_00880	QOZ94007.1		DUF1289 domain-containing protein				Pstu14405_RS00875	WP_003284381.1		DUF1289 domain-containing protein								TRUE								-1.18197	10.0851	7091.45				CYT	-0.200913	Unknown		Fe-S protein	1.1e-34	118
CP036186.1:199382-199711:-	199382	199711	-	3	109	Pstu14405_00885	QOZ94008.1		hypothetical protein				Pstu14405_RS00880	WP_003284382.1		DHCW motif cupin fold protein				TRUE	TRUE											-0.292661	5.1809	12185.6				CYT	-0.200913	Cytoplasmic	8.96	Cupin 2, conserved barrel domain protein	1.01e-81	241	49	61	1a (3)	1a (3)
CP036186.1:199933-200754:-	199933	200754	-	1	273	Pstu14405_00890	QOZ94009.1		tryptophan synthase subunit alpha				Pstu14405_RS00885	WP_036991863.1	trpA	tryptophan synthase subunit alpha				TRUE	TRUE											0.0512821	4.82781	28865.5				CYT	-0.200913	Cytoplasmic	9.97	The alpha subunit is responsible for the aldol cleavage of indoleglycerol phosphate to indole and glyceraldehyde 3- phosphate	6.9e-189	525	396	83	1a (13)	1a (13)
CP036186.1:200751-201962:-	200751	201962	-	2	403	Pstu14405_00895	QOZ94010.1	trpB	tryptophan synthase subunit beta				Pstu14405_RS00890	WP_003284385.1	trpB	tryptophan synthase subunit beta				TRUE	TRUE											-0.202233	5.75116	43941.4				CYT	-0.200913	Cytoplasmic	9.97	The beta subunit is responsible for the synthesis of L- tryptophan from indole and L-serine	3.84e-300	817	801	87	1a (30)	1a (28)
CP036186.1:202141-203043:+	202141	203043	+	1	300	Pstu14405_00900	QOZ94011.1		LysR family transcriptional regulator				Pstu14405_RS00895	WP_003284386.1		LysR family transcriptional regulator				TRUE	TRUE											-0.249	7.76537	33179.6				CYT	-0.200913	Cytoplasmic	9.26	Transcriptional regulator	1.08e-213	590	40	34	1a (8)	1a (8)
CP036186.1:203331-204719:+	203331	204719	+	3	462	Pstu14405_00905	QOZ94012.1		serine protease				Pstu14405_RS00900	WP_003284387.1		S8 family serine peptidase				TRUE	TRUE											-0.012987	9.08509	47334.9	TRUE	gram-	non-cytoplasmic, signal	SpI	8.02874	Extracellular	9.72	Subtilase family	2.7e-316	863	10	8	1a (2)	1a (2)
CP036186.1:204938-205438:+	204938	205438	+	2	166	Pstu14405_00910	QOZ94013.1		DUF3060 domain-containing protein				Pstu14405_RS00905	WP_003284389.1		DUF3060 domain-containing protein																0.110843	4.28625	17201.1		gram-	non-cytoplasmic, signal	SpI	14.9681	Unknown		Protein of unknown function (DUF3060)	1.12e-110	318					4
CP036186.1:205548-206612:-	205548	206612	-	2	354	Pstu14405_00915	QOZ94014.1	galE	UDP-glucose 4-epimerase GalE				Pstu14405_RS00910	WP_003284391.1	galE	UDP-glucose 4-epimerase GalE				TRUE	TRUE											-0.0799435	6.63779	38261.3				CYT	-0.200913	Cytoplasmic	9.26	COG1087 UDP-glucose 4-epimerase	1.02e-261	716	32	53	1a (10)	1a (12)	3
CP036186.1:207035-208219:+	207035	208219	+	2	394	Pstu14405_00920	QOZ94015.1		glycosyltransferase family 1 protein				Pstu14405_RS00915	WP_003284392.1		glycosyltransferase family 1 protein				TRUE	TRUE											-0.282487	4.75421	44614.1				CYT	-0.200913	Cytoplasmic	8.96	glycosyltransferase	1.43e-295	805	61	47	1a (14)	1a (13); 2b (1)
CP036186.1:208216-209427:+	208216	209427	+	1	403	Pstu14405_00925	QOZ97754.1	glf	UDP-galactopyranose mutase											TRUE	TRUE											-0.673697	5.73008	46511.6				CYT	-0.200913	Cytoplasmic	8.96	UDP-galactopyranose mutase	2.32e-304	828	39	45	1a (12)	1a (13)	1
CP036186.1:209522-210676:+	209522	210676	+	2	384	Pstu14405_00930	QOZ94016.1		beta-glucosidase				Pstu14405_RS00925	WP_003284395.1		hypothetical protein				TRUE	TRUE											-0.530469	5.97181	43901.7				CYT	-0.200913	Cytoplasmic	8.96	COG2723 Beta-glucosidase 6-phospho-beta-glucosidase beta- galactosidase	1.62e-305	829	22	23	1a (7)	1a (7)
CP036186.1:210673-212478:+	210673	212478	+	1	601	Pstu14405_00935	QOZ94017.1		ABC transporter ATP-binding protein				Pstu14405_RS00930	WP_003284397.1		ABC transporter ATP-binding protein/permease																0.161897	5.77356	65530.5	TRUE		cytoplasmic, non-cytoplasmic, transmembrane	CYT	-0.200913	CytoplasmicMembrane	10	ABC-type multidrug transport system, ATPase and permease	0	1171	2	2	1a (1)	1a (1)
CP036186.1:212475-212690:+	212475	212690	+	3	71	Pstu14405_00940	QOZ94018.1		KTSC domain-containing protein				Pstu14405_RS00935	WP_003284399.1		KTSC domain-containing protein								TRUE								-0.76338	8.10672	8325.23				CYT	-0.200913	Unknown		KTSC domain	3.73e-44	143
CP036186.1:213019-213234:+	213019	213234	+	1	71	Pstu14405_00945	QOZ94019.1		dodecin flavoprotein				Pstu14405_RS00940	WP_003284400.1		dodecin family protein				TRUE	TRUE			TRUE	TRUE							-0.477465	6.027	7873.64				CYT	-0.200913	Unknown		Dodecin	1.07e-43	142	61	68	1a (4)	1a (4)
CP036186.1:213292-214651:-	213292	214651	-	3	452.333	Pstu14405_00950			sodium:proton antiporter		TRUE		Pstu14405_RS00945			cation:proton antiporter	TRUE
CP036186.1:214777-215775:-	214777	215775	-	1	332	Pstu14405_00955	QOZ94020.1		LLM class flavin-dependent oxidoreductase				Pstu14405_RS00950	WP_003284401.1		LLM class flavin-dependent oxidoreductase				TRUE	TRUE											0.0180723	5.87564	36362.3				CYT	-0.200913	Cytoplasmic	9.26	COG2141 Coenzyme F420-dependent N5,N10-methylene tetrahydromethanopterin reductase and related flavin-dependent oxidoreductases	9.52e-240	659	219	88	1a (16)	1a (16)
CP036186.1:215816-216223:-	215816	216223	-	3	135	Pstu14405_00960	QOZ94021.1		hypothetical protein				Pstu14405_RS00955	WP_036991870.1		lipoprotein				TRUE	TRUE											-0.417037	5.48652	15212		gram+	non-cytoplasmic, signal	SpII	12.082	Unknown		-	1.09e-97	284	26	24	1a (3)	1a (3)
CP036186.1:216318-216743:-	216318	216743	-	2	141	Pstu14405_00965	QOZ94022.1		hypothetical protein				Pstu14405_RS00960	WP_003284404.1		hypothetical protein																-0.384397	7.67408	15540.5		gram+	non-cytoplasmic, signal	SpII	12.4623	Unknown		-	6.87e-102	294	2	8	1a (1)	1a (1)
CP036186.1:216885-217943:+	216885	217943	+	3	352	Pstu14405_00970	QOZ94023.1		aminopeptidase				Pstu14405_RS00965	WP_003284405.1		aminopeptidase				TRUE	TRUE											-0.354261	7.02805	40241.2			non-cytoplasmic, signal	SpII	0.121152	Cytoplasmic	8.96	aminopeptidase	4.66e-257	704	10	14	1a (3)	1a (3)
CP036186.1:218161-219330:+	218161	219330	+	1	389	Pstu14405_00975	QOZ94024.1		hypothetical protein				Pstu14405_RS00970	WP_003284407.1		hypothetical protein																-0.492545	5.36847	44201.4				CYT	-0.200913	Cytoplasmic	8.96	Catalyzes the formation of the isocyclic ring in chlorophyll biosynthesis. Mediates the cyclase reaction, which results in the formation of divinylprotochlorophyllide (Pchlide) characteristic of all chlorophylls from magnesium-protoporphyrin IX 13-monomethyl ester (MgPMME)	8.18e-288	785
CP036186.1:219341-220063:+	219341	220063	+	2	240	Pstu14405_00980	QOZ94025.1		ferritin-like domain-containing protein				Pstu14405_RS00975	WP_003284408.1		ferritin-like domain-containing protein																-0.189583	5.18982	26222.9				CYT	-0.200913	Cytoplasmic	8.96	Domain of unknown function (DUF892)	2.3e-169	473	4	12	1a (2)	1a (2)
CP036186.1:220241-221787:-	220241	221787	-	1	514.667	Pstu14405_00985			IS3 family transposase		TRUE	TRUE
CP036186.1:222684-223091:-	222684	223091	-	2	135	Pstu14405_00990	QOZ94026.1		DUF1850 domain-containing protein				Pstu14405_RS00985	WP_003281867.1		DUF1850 domain-containing protein																-0.222963	4.64786	14872.7			non-cytoplasmic, signal	CYT	-0.200913	Unknown		Domain of unknown function (DUF1850)	4.37e-102	294		9	1a (1)	1a (1)
CP036186.1:223088-225112:-	223088	225112	-	3	674	Pstu14405_00995	QOZ94027.1		TRAP transporter permease				Pstu14405_RS00990	WP_003281868.1		TRAP transporter permease																0.955193	8.72394	72109.4	TRUE		non-cytoplasmic, cytoplasmic, transmembrane	TMH	4.5189	CytoplasmicMembrane	10	transport system, fused permease components	0	1298
CP036186.1:225239-226192:-	225239	226192	-	3	317	Pstu14405_01000	QOZ94028.1		TAXI family TRAP transporter solute-binding subunit				Pstu14405_RS00995	WP_003281871.1		TAXI family TRAP transporter solute-binding subunit				TRUE	TRUE											0.0264984	5.7461	33522.9	TRUE	gram-	non-cytoplasmic, signal	SpI	27.7537	Unknown		transport system, periplasmic component	1.86e-218	603	495	85	1a (22)	1a (22)
CP036186.1:226549-227019:+	226549	227019	+	1	156	Pstu14405_01005	QOZ94029.1		DNA methylase				Pstu14405_RS01000	WP_003281872.1		hypothetical protein																-0.274359	6.84366	17404.7				CYT	-0.200913	Cytoplasmic	8.96	DNA repair enzyme that has both DNA N-glycosylase activity and AP-lyase activity. The DNA N-glycosylase activity releases various damaged pyrimidines from DNA by cleaving the N- glycosidic bond, leaving an AP (apurinic apyrimidinic) site. The AP-lyase activity cleaves the phosphodiester bond 3' to the AP site by a beta-elimination, leaving a 3'-terminal unsaturated sugar and a product with a term…	2.81e-106	306
CP036186.1:227050-227292:+	227050	227292	+	1	80	Pstu14405_01010	QOZ94030.1		hypothetical protein				Pstu14405_RS01005	WP_003281874.1		hypothetical protein								TRUE								-0.275	9.48757	8877.14		gram-	non-cytoplasmic, signal	SpI	11.924	Unknown		-	1.03e-54	170
CP036186.1:227493-228047:-	227493	228047	-	2	184	Pstu14405_01015	QOZ94031.1	phnN	phosphonate metabolism protein/1%2C5-bisphosphokinase (PRPP-forming) PhnN				Pstu14405_RS01010	WP_003281875.1	phnN	phosphonate metabolism protein/1%2C5-bisphosphokinase (PRPP-forming) PhnN				TRUE	TRUE											-0.282609	5.16737	20244.5				CYT	-0.200913	Cytoplasmic	9.26	Catalyzes the phosphorylation of ribose 1,5-bisphosphate to 5-phospho-D-ribosyl alpha-1-diphosphate (PRPP)	3.94e-122	349	23	41	1a (6)	1a (6)
CP036186.1:228270-229034:+	228270	229034	+	3	254	Pstu14405_01020	QOZ94032.1		SDR family oxidoreductase				Pstu14405_RS01015	WP_003281877.1		SDR family oxidoreductase				TRUE		TRUE										-0.0889764	6.38219	27686.2			non-cytoplasmic, signal	CYT	-0.200913	Cytoplasmic	9.97	Belongs to the short-chain dehydrogenases reductases (SDR) family	6.38e-183	508	498	97	1a (22)	1a (22)	18
CP036186.1:229208-230875:+	229208	230875	+	2	555	Pstu14405_01025	QOZ94033.1	mdcA	malonate decarboxylase subunit alpha				Pstu14405_RS01020	WP_003281879.1	mdcA	malonate decarboxylase subunit alpha																-0.153153	5.92867	61396.8				CYT	-0.200913	Cytoplasmic	9.97	COG4670 Acyl CoA acetate 3-ketoacid CoA transferase	0	1108
CP036186.1:230875-231753:+	230875	231753	+	1	292	Pstu14405_01030	QOZ94034.1		triphosphoribosyl-dephospho-CoA synthase				Pstu14405_RS01025	WP_003281881.1		triphosphoribosyl-dephospho-CoA synthase																0.0695205	6.06082	30064.9				CYT	-0.200913	Unknown		Involved in the formation of 2-(5''-phosphoribosyl)-3'- dephosphocoenzyme-A, the prosthetic group of the acyl-carrier protein of the malonate decarboxylase	5.87e-198	550
CP036186.1:231756-232055:+	231756	232055	+	3	99	Pstu14405_01035	QOZ94035.1		malonate decarboxylase subunit delta				Pstu14405_RS01030	WP_003281886.1		malonate decarboxylase subunit delta								TRUE								-0.106061	4.94246	10685				CYT	-0.200913	Cytoplasmic	9.26	Subunit of malonate decarboxylase, it is an acyl carrier protein to which acetyl and malonyl thioester residues are bound via a 2'-(5''-phosphoribosyl)-3'-dephospho-CoA prosthetic group and turn over during the catalytic mechanism	1.71e-64	196
CP036186.1:232048-232914:+	232048	232914	+	1	288	Pstu14405_01040	QOZ94036.1		biotin-independent malonate decarboxylase subunit beta				Pstu14405_RS01035	WP_003281888.1		biotin-independent malonate decarboxylase subunit beta																0.00868056	4.72681	30644.2				CYT	-0.200913	Cytoplasmic	9.97	beta subunit	6.13e-198	549	3	5	1a (1)	1a (1)
CP036186.1:232911-233696:+	232911	233696	+	3	261	Pstu14405_01045	QOZ94037.1	mdcE	biotin-independent malonate decarboxylase subunit gamma				Pstu14405_RS01040	WP_003281889.1	mdcE	biotin-independent malonate decarboxylase subunit gamma																0.0141762	6.44733	27662.3				CYT	-0.200913	Cytoplasmic	9.97	Malonate decarboxylase gamma subunit (MdcE)	1.43e-178	498		5	1a (1)	1a (2)
CP036186.1:233767-234384:+	233767	234384	+	1	205	Pstu14405_01050	QOZ94038.1		malonate decarboxylase holo-ACP synthase				Pstu14405_RS01045	WP_003281890.1		malonate decarboxylase holo-ACP synthase																-0.044878	6.52287	22041.1				CYT	-0.200913	Cytoplasmic	9.97	Transfers 2'-(5-triphosphoribosyl)-3'-dephosphocoenzyme- A to the apo- acyl-carrier-protein of the malonate decarboxylase to yield holo- acyl-carrier-protein	2.07e-141	399
CP036186.1:234381-235307:+	234381	235307	+	3	308	Pstu14405_01055	QOZ94039.1	mdcH	malonate decarboxylase subunit epsilon				Pstu14405_RS01050	WP_003281891.1	mdcH	malonate decarboxylase subunit epsilon																0.120779	5.99222	32907.4			non-cytoplasmic, cytoplasmic, transmembrane	CYT	-0.200913	Cytoplasmic	9.26	COG0331 (acyl-carrier-protein) S-malonyltransferase	1.3e-209	580
CP036186.1:235432-235854:+	235432	235854	+	1	140	Pstu14405_01060	QOZ94040.1	madL	malonate transporter subunit MadL				Pstu14405_RS01055	WP_003281894.1	madL	malonate transporter subunit MadL																0.888571	9.46243	14419.2	TRUE		cytoplasmic, signal, non-cytoplasmic, transmembrane	TMH	1.73384	CytoplasmicMembrane	10	Malonate transporter MadL subunit	8.36e-89	261
CP036186.1:235860-236624:+	235860	236624	+	3	254	Pstu14405_01065		madM	malonate transporter subunit MadM		TRUE		Pstu14405_RS01060		madM	malonate transporter subunit MadM	TRUE
CP036186.1:237060-238319:+	237060	238319	+	3	419	Pstu14405_01070	QOZ94041.1		D-amino acid dehydrogenase				Pstu14405_RS01065	WP_003281897.1		D-amino acid dehydrogenase				TRUE		TRUE										-0.0799523	8.19388	45256.1			non-cytoplasmic, signal	SpI	4.19703	CytoplasmicMembrane	9.82	COG0665 Glycine D-amino acid oxidases (deaminating)	0	842	261	74	1a (28)	1a (28)	28
CP036186.1:238632-239549:-	238632	239549	-	2	305	Pstu14405_01075	QOZ94042.1		LysR family transcriptional regulator				Pstu14405_RS01070	WP_003281899.1		LysR substrate-binding domain-containing protein				TRUE	TRUE											0.0439344	6.00898	34001.9				CYT	-0.200913	Cytoplasmic	9.97	Transcriptional regulator	1.78e-210	582	67	36	1a (8)	1a (9)
CP036186.1:239608-240249:-	239608	240249	-	1	213	Pstu14405_01080	QOZ94043.1		DUF1109 domain-containing protein				Pstu14405_RS01075	WP_003281901.1		DUF1109 domain-containing protein																1.03286	10.0362	22283.7	TRUE		non-cytoplasmic, cytoplasmic, transmembrane	CYT	-0.200913	CytoplasmicMembrane	10	Protein of unknown function (DUF1109)	3.01e-138	392
CP036186.1:240246-240815:-	240246	240815	-	2	189	Pstu14405_01085	QOZ94044.1		sigma-70 family RNA polymerase sigma factor				Pstu14405_RS01080	WP_003281903.1		sigma-70 family RNA polymerase sigma factor																-0.498942	9.59672	21353.1				CYT	-0.200913	CytoplasmicMembrane	7.88	Belongs to the sigma-70 factor family. ECF subfamily	3.1e-126	360
CP036186.1:241007-241279:+	241007	241279	+	2	90	Pstu14405_01090	QOZ94045.1		DUF2282 domain-containing protein				Pstu14405_RS01085	WP_003281904.1		DUF2282 domain-containing protein								TRUE								-0.174444	7.61974	8993.1		gram-	non-cytoplasmic, signal	SpI	22.8994	Unknown		Integral membrane protein	1.09e-56	176
CP036186.1:241296-242123:+	241296	242123	+	3	275	Pstu14405_01095	QOZ94046.1		DUF692 domain-containing protein				Pstu14405_RS01090	WP_036991219.1		DUF692 domain-containing protein																-0.225455	5.57871	30765.5				CYT	-0.200913	Cytoplasmic	8.96	protein conserved in bacteria	1.02e-194	540	4	7	1a (1); 3b (1)	1a (1); 3b (1)
CP036186.1:242120-242896:+	242120	242896	+	2	258	Pstu14405_01100	QOZ94047.1		DUF2063 domain-containing protein				Pstu14405_RS01095	WP_003281909.1		DNA-binding domain-containing protein																0.176744	4.79684	27636.2				CYT	-0.200913	Unknown		Putative DNA-binding domain	3.39e-180	502
CP036186.1:242906-243367:+	242906	243367	+	2	153	Pstu14405_01105	QOZ94048.1		DoxX family protein				Pstu14405_RS01100	WP_003281911.1		DoxX family protein																0.740523	10.3568	16895	TRUE		cytoplasmic, non-cytoplasmic, transmembrane	CYT	-0.200913	CytoplasmicMembrane	9.82	DoxX	2.6e-96	281					1
CP036186.1:243389-243595:-	243389	243595	-	3	68	Pstu14405_01110	QOZ94049.1		hypothetical protein				Pstu14405_RS01105	WP_003281913.1		hypothetical protein				TRUE	TRUE			TRUE	TRUE							-0.279412	4.21793	7744.4				CYT	-0.200913	Unknown		-	3.42e-41	135	10	24	1a (1)
CP036186.1:244114-245913:-	244114	245913	-	1	599	Pstu14405_01115	QOZ94050.1		hypothetical protein											TRUE	TRUE											-0.354591	5.87251	66911.8				CYT	-0.200913	Cytoplasmic	8.96	Uncharacterized alpha/beta hydrolase domain (DUF2235)	0	1115	105	35	1a (15)	1a (16)
CP036186.1:245910-246404:-	245910	246404	-	2	164	Pstu14405_01120	QOZ94051.1		DUF3304 domain-containing protein				Pstu14405_RS01115	WP_003281915.1		DUF3304 domain-containing protein																-0.181707	9.81081	18357.1	TRUE		non-cytoplasmic, signal	TMH	15.3854	Unknown		Protein of unknown function (DUF3304)	2.77e-119	340
CP036186.1:246401-246880:-	246401	246880	-	3	159	Pstu14405_01125	QOZ94052.1		DUF3304 domain-containing protein				Pstu14405_RS01120	WP_003281917.1		DUF3304 domain-containing protein																-0.291824	9.94955	17913.5	TRUE		non-cytoplasmic, signal	TMH	13.8343	Unknown		Protein of unknown function (DUF3304)	7.71e-119	338
CP036186.1:246877-247371:-	246877	247371	-	1	164	Pstu14405_01130	QOZ94053.1		DUF3304 domain-containing protein				Pstu14405_RS01125	WP_003281918.1		DUF3304 domain-containing protein																-0.171341	9.14937	18412.2	TRUE		non-cytoplasmic, signal	TMH	16.0597	Unknown		Protein of unknown function (DUF3304)	1.13e-118	338
CP036186.1:247368-247847:-	247368	247847	-	2	159	Pstu14405_01135	QOZ94054.1		DUF3304 domain-containing protein				Pstu14405_RS01130	WP_003281919.1		DUF3304 domain-containing protein																-0.396855	9.75782	18236	TRUE		non-cytoplasmic, signal	TMH	15.5847	Unknown		Protein of unknown function (DUF3304)	6.34e-118	336
CP036186.1:247844-248311:-	247844	248311	-	3	155	Pstu14405_01140	QOZ94055.1		hypothetical protein				Pstu14405_RS01135	WP_003281921.1		hypothetical protein																-0.489032	10.2678	17868.5	TRUE		non-cytoplasmic, signal	TMH	16.1508	Unknown		Protein of unknown function (DUF3304)	4.5e-116	331
CP036186.1:248308-248775:-	248308	248775	-	1	155	Pstu14405_01145	QOZ94056.1		DUF3304 domain-containing protein				Pstu14405_RS01140	WP_003281923.1		DUF3304 domain-containing protein																-0.522581	9.09496	17761.1	TRUE		non-cytoplasmic, cytoplasmic, transmembrane	TMH	12.761	CytoplasmicMembrane	9.82	Protein of unknown function (DUF3304)	4.5e-116	331
CP036186.1:248772-249605:-	248772	249605	-	2	277	Pstu14405_01150	QOZ94057.1		DUF4123 domain-containing protein				Pstu14405_RS01145	WP_003281924.1		DUF4123 domain-containing protein																-0.164982	4.64968	30853.6				CYT	-0.200913	Unknown		Domain of unknown function (DUF4123)	1.71e-203	562
CP036186.1:249602-251725:-	249602	251725	-	3	707	Pstu14405_01155	QOZ94058.1		type VI secretion system tip protein VgrG				Pstu14405_RS01150	WP_003281926.1		type VI secretion system tip protein VgrG																-0.568883	6.07412	79019.4				CYT	-0.200913	Cytoplasmic	9.97	protein conserved in bacteria	0	1310
CP036186.1:251741-253249:-	251741	253249	-	3	502	Pstu14405_01160	QOZ94059.1		sigma-54-dependent Fis family transcriptional regulator				Pstu14405_RS01155	WP_003281928.1		sigma-54-dependent Fis family transcriptional regulator																-0.194422	5.95561	55585.9				CYT	-0.200913	Cytoplasmic	9.97	Transcriptional regulator containing GAF, AAA-type ATPase, and DNA binding domains	0	991
CP036186.1:253260-255851:-	253260	255851	-	2	863	Pstu14405_01165	QOZ94060.1	tssH	type VI secretion system ATPase TssH				Pstu14405_RS01160	WP_003281930.1	tssH	type VI secretion system ATPase TssH				TRUE	TRUE											-0.108227	5.47004	93773				CYT	-0.200913	Cytoplasmic	9.97	COG0542 ATPases with chaperone activity, ATP-binding subunit	0	1627	6	5	1a (3)	1a (3)	1
CP036186.1:255864-256871:-	255864	256871	-	2	335	Pstu14405_01170	QOZ94061.1	tssG	type VI secretion system baseplate subunit TssG				Pstu14405_RS01165	WP_003281931.1	tssG	type VI secretion system baseplate subunit TssG																-0.384179	6.2763	38379				CYT	-0.200913	OuterMembrane	9.49	Pfam:T6SS_VasB	1.22e-248	681
CP036186.1:256835-258625:-	256835	258625	-	3	596	Pstu14405_01175	QOZ94062.1	tssF	type VI secretion system baseplate subunit TssF				Pstu14405_RS01170	WP_003281933.1	tssF	type VI secretion system baseplate subunit TssF																-0.261409	6.0789	67635.6				CYT	-0.200913	Cytoplasmic	8.96	protein conserved in bacteria	0	1200
CP036186.1:258625-259086:-	258625	259086	-	1	153	Pstu14405_01180	QOZ94063.1		carboxypeptidase regulatory-like domain-containing protein				Pstu14405_RS01175	WP_036991214.1		carboxypeptidase-like regulatory domain-containing protein																-0.160784	5.2786	16721.8			non-cytoplasmic, signal	SpII	2.20597	Unknown		-	2.39e-70	216
CP036186.1:259140-259520:-	259140	259520	-	2	126	Pstu14405_01185	QOZ94064.1		hypothetical protein				Pstu14405_RS01180	WP_126188722.1		hypothetical protein																1.10079	9.7232	13482.1	TRUE	gram+	non-cytoplasmic, signal, cytoplasmic, transmembrane	TMH	8.95987	CytoplasmicMembrane	10
CP036186.1:259517-260365:-	259517	260365	-	3	282	Pstu14405_01190	QOZ94065.1		hypothetical protein				Pstu14405_RS01185	WP_003281936.1		hypothetical protein																-0.409574	5.15344	31893.6				CYT	-0.200913	Unknown		-	2.88e-107	319	8	3	1a (1)	1a (1)
CP036186.1:260365-260874:-	260365	260874	-	1	169	Pstu14405_01195	QOZ94066.1		hypothetical protein				Pstu14405_RS01190	WP_003281937.1		PAAR domain-containing protein																0.126036	7.80043	16338.2				CYT	-0.200913	Unknown		PAAR motif	2.4e-86	257
CP036186.1:260886-261293:-	260886	261293	-	2	135	Pstu14405_01200	QOZ94067.1	tssE	type VI secretion system baseplate subunit TssE				Pstu14405_RS01195	WP_003281939.1	tssE	type VI secretion system baseplate subunit TssE																-0.160741	6.83474	14738.6				CYT	-0.200913	Unknown		protein conserved in bacteria	2.34e-88	259
CP036186.1:261298-262776:-	261298	262776	-	1	492	Pstu14405_01205	QOZ94068.1	tssC	type VI secretion system contractile sheath large subunit				Pstu14405_RS01200	WP_003281941.1	tssC	type VI secretion system contractile sheath large subunit				TRUE	TRUE											-0.45935	5.35073	55771.2				CYT	-0.200913	Cytoplasmic	9.97	protein conserved in bacteria	0	990	10	26	1a (9)	1a (9)
CP036186.1:262803-263309:-	262803	263309	-	2	168	Pstu14405_01210	QOZ94069.1	tssB	type VI secretion system contractile sheath small subunit				Pstu14405_RS01205	WP_003281943.1	tssB	type VI secretion system contractile sheath small subunit				TRUE			TRUE									-0.454762	4.8323	18678.1				CYT	-0.200913	Cytoplasmic	9.97	protein conserved in bacteria	2.74e-112	323					5
CP036186.1:263327-264889:-	263327	264889	-	3	520	Pstu14405_01215	QOZ94070.1	tssA	type VI secretion system protein TssA				Pstu14405_RS01210	WP_003281945.1	tssA	type VI secretion system protein TssA																-0.3125	5.72854	58616.2				CYT	-0.200913	Cytoplasmic	9.97	protein conserved in bacteria	0	1035
CP036186.1:264923-265951:-	264923	265951	-	3	342	Pstu14405_01220	QOZ94071.1		IS30 family transposase			TRUE	Pstu14405_RS01215	WP_003283602.1		IS30 family transposase																-0.508187	9.91216	38785.4				CYT	-0.200913	Cytoplasmic	8.96	Helix-turn-helix domain	2.99e-248	681	66	39	3b (11)	3b (11)
CP036186.1:266364-267266:-	266364	267266	-	2	300	Pstu14405_01225	QOZ94072.1		D-hexose-6-phosphate mutarotase				Pstu14405_RS01220	WP_003281306.1		D-hexose-6-phosphate mutarotase				TRUE	TRUE											-0.347	5.09285	33914.8				CYT	-0.200913	Cytoplasmic	8.96	Belongs to the glucose-6-phosphate 1-epimerase family	6.85e-226	621	110	64	1a (13)	1a (13)
CP036186.1:267407-268096:-	267407	268096	-	3	229	Pstu14405_01230	QOZ94073.1		ABC transporter permease				Pstu14405_RS01225	WP_003281308.1		ABC transporter permease				TRUE	TRUE											0.650655	9.64681	25642.3	TRUE		cytoplasmic, non-cytoplasmic, transmembrane	TMH	8.95583	CytoplasmicMembrane	10	COG4160 ABC-type arginine histidine transport system, permease component	1.74e-154	434	39	19	1a (3)	1a (3)
CP036186.1:268093-268788:-	268093	268788	-	1	231	Pstu14405_01235	QOZ94074.1		ABC transporter permease subunit				Pstu14405_RS01230	WP_003281309.1		ABC transporter permease subunit				TRUE	TRUE											0.845022	10.0776	24853.6	TRUE		non-cytoplasmic, cytoplasmic, transmembrane	TMH	9.22131	CytoplasmicMembrane	10	ABC transporter permease	2.11e-156	439	22	24	1a (5)	1a (5)
CP036186.1:268853-269608:-	268853	269608	-	3	251	Pstu14405_01240	QOZ94075.1		transporter substrate-binding domain-containing protein				Pstu14405_RS01235	WP_003281311.1		ABC transporter substrate-binding protein				TRUE	TRUE											-0.205179	4.9528	27920.3	TRUE	gram+	non-cytoplasmic, signal	SpI	17.7373	Periplasmic	10	Belongs to the bacterial solute-binding protein 3 family	5.67e-180	501	547	81	1a (21)	1a (21)	1
CP036186.1:269623-270396:-	269623	270396	-	1	257	Pstu14405_01245	QOZ94076.1		ABC transporter ATP-binding protein				Pstu14405_RS01240	WP_003281313.1		ABC transporter ATP-binding protein				TRUE		TRUE										-0.21284	6.00915	28442.3				CYT	-0.200913	CytoplasmicMembrane	10	COG4598 ABC-type histidine transport system, ATPase component	3.67e-179	499	210	74	1a (13)	1a (14)	25
CP036186.1:270686-272743:-	270686	272743	-	3	685	Pstu14405_01250	QOZ94077.1		BCCT family transporter				Pstu14405_RS01245	WP_003281315.1		BCCT family transporter				TRUE	TRUE											0.554015	5.42604	75467.1	TRUE		cytoplasmic, non-cytoplasmic, transmembrane	TMH	16.8082	CytoplasmicMembrane	10	Belongs to the BCCT transporter (TC 2.A.15) family	0	1326	30	15	1a (6)	1a (6)
CP036186.1:272898-273640:-	272898	273640	-	3	246.667	Pstu14405_01255			ABC transporter substrate-binding protein		TRUE		Pstu14405_RS01250			ABC transporter substrate-binding protein	TRUE
CP036186.1:273771-274073:-	273771	274073	-	2	100	Pstu14405_01260	QOZ94078.1		DUF3325 family protein				Pstu14405_RS01255	WP_003281317.1		DUF3325 family protein																1.068	10.4249	11038.5	TRUE		cytoplasmic, signal, non-cytoplasmic, transmembrane	CYT	-0.200913	CytoplasmicMembrane	10
CP036186.1:274066-275558:-	274066	275558	-	2	496.667	Pstu14405_01265			PepSY domain-containing protein		TRUE
CP036186.1:275588-275785:-	275588	275785	-	3	65	Pstu14405_01270	QOZ94079.1		hypothetical protein				Pstu14405_RS01265	WP_051121794.1		hypothetical protein								TRUE								1.30615	4.68259	7136.66	TRUE		non-cytoplasmic, cytoplasmic, transmembrane	TMH	3.02248	CytoplasmicMembrane	9.82	-	5.69e-35	120
CP036186.1:275912-278044:-	275912	278044	-	3	710	Pstu14405_01275	QOZ94080.1		TonB-dependent receptor				Pstu14405_RS01270	WP_102820021.1		TonB-dependent receptor				TRUE		TRUE										-0.370986	4.70533	77711.1		gram-	non-cytoplasmic, signal	SpI	19.0675	OuterMembrane	9.93	COG1629 Outer membrane receptor proteins, mostly Fe transport	0	1220	338	65	1a (31)	1a (31)	9
CP036186.1:278205-278681:-	278205	278681	-	2	158	Pstu14405_01280	QOZ94081.1		thermonuclease family protein				Pstu14405_RS01275	WP_003281428.1		thermonuclease family protein																-0.305696	9.70908	17993.7		gram+	non-cytoplasmic, signal	SpI	3.69012	Unknown (This protein may have multiple localization sites.)		COG1525 Micrococcal nuclease (thermonuclease) homologs	1.68e-108	312
CP036186.1:279015-279794:-	279015	279794	-	2	259	Pstu14405_01285	QOZ94082.1		transporter substrate-binding domain-containing protein				Pstu14405_RS01280	WP_003281427.1		transporter substrate-binding domain-containing protein																0.0204633	6.52315	28630.2		gram-	non-cytoplasmic, signal	SpI	15.9597	Unknown		COG0834 ABC-type amino acid transport signal transduction systems, periplasmic component domain	1.1e-181	506
CP036186.1:280890-281579:+	280890	281579	+	3	229	Pstu14405_01290	QOZ94083.1		NYN domain-containing protein				Pstu14405_RS01285	WP_003281425.1		NYN domain-containing protein				TRUE	TRUE											-0.39214	9.32105	26116.7				CYT	-0.200913	Cytoplasmic	8.96	NYN domain	5.47e-167	466	14	24	1a (5)	1a (5)
CP036186.1:281991-282593:-	281991	282593	-	2	200	Pstu14405_01295	QOZ94084.1		hypothetical protein				Pstu14405_RS01290	WP_003281423.1		hypothetical protein																0.039	8.96744	21402.5				CYT	-0.200913	Unknown		-	1.85e-137	389
CP036186.1:282590-282895:-	282590	282895	-	3	101	Pstu14405_01300	QOZ94085.1		hypothetical protein				Pstu14405_RS01295	WP_003281422.1		hypothetical protein																-0.661386	5.71439	10652.8				CYT	-0.200913	Unknown		-	4.26e-29	107
CP036186.1:283133-284884:-	283133	284884	-	3	583	Pstu14405_01305	QOZ94086.1		DUF927 domain-containing protein				Pstu14405_RS01300	WP_003281420.1		DUF927 domain-containing protein																-0.356089	6.66559	63523				CYT	-0.200913	Cytoplasmic	8.96	Domain of unknown function (DUF927)	0	1167
CP036186.1:284881-285810:-	284881	285810	-	1	309	Pstu14405_01310	QOZ94087.1		topoisomerase				Pstu14405_RS01305	WP_003281418.1		toprim domain-containing protein																-0.389644	7.14457	33387.3				CYT	-0.200913	Cytoplasmic	8.96	protein conserved in bacteria	8.68e-229	629
CP036186.1:285814-286131:-	285814	286131	-	1	105	Pstu14405_01315	QOZ94088.1		hypothetical protein				Pstu14405_RS01310	WP_003281416.1		hypothetical protein																-0.138095	4.51253	11207.4				CYT	-0.200913	Unknown		-	1.03e-70	213
CP036186.1:286128-286400:-	286128	286400	-	2	90	Pstu14405_01320	QOZ94089.1		hypothetical protein				Pstu14405_RS01315	WP_003281415.1		hypothetical protein								TRUE								-0.267778	4.96826	9827.98				CYT	-0.200913	Unknown		-	3.64e-55	172
CP036186.1:286577-286813:-	286577	286813	-	3	78	Pstu14405_01325			hypothetical protein		TRUE													TRUE
CP036186.1:286855-287160:-	286855	287160	-	1	101	Pstu14405_01330	QOZ94090.1		hypothetical protein				Pstu14405_RS01325	WP_003281414.1		helix-turn-helix domain-containing protein																-0.69901	10.0721	11147.6				CYT	-0.200913	Unknown		Helix-turn-helix domain	2.7e-62	191
CP036186.1:287161-287382:-	287161	287382	-	1	73	Pstu14405_01335	QOZ94091.1		AlpA family phage regulatory protein				Pstu14405_RS01330	WP_003281412.1		AlpA family phage regulatory protein								TRUE								-0.132877	9.426	8031.16				CYT	-0.200913	Unknown		Transcriptional regulator	1.5e-44	144
CP036186.1:287495-288202:-	287495	288202	-	3	235	Pstu14405_01340	QOZ94092.1		hypothetical protein				Pstu14405_RS01335	WP_003281410.1		hypothetical protein				TRUE		TRUE										-0.0923404	5.10649	25256.3	TRUE		cytoplasmic, non-cytoplasmic, transmembrane	TMH	4.06412	Unknown		-	5.21e-15	81.3	58	51	1a (8)	1a (8)	11
CP036186.1:288302-289525:-	288302	289525	-	3	407	Pstu14405_01345	QOZ94093.1		DUF4102 domain-containing protein				Pstu14405_RS01340	WP_194475243.1		tyrosine-type recombinase/integrase				TRUE	TRUE											-0.518673	9.83344	45719.8				CYT	-0.200913	Cytoplasmic	8.96	Belongs to the 'phage' integrase family	1.89e-275	755	166	51	1a (17)	1a (17)
CP036186.1:289867-290139:-	289867	290139	-	1	90	Pstu14405_01355	QOZ94094.1		oxidative damage protection protein				Pstu14405_RS01350	WP_003280779.1		oxidative damage protection protein				TRUE	TRUE			TRUE	TRUE							-1.19667	5.20221	10660.8				CYT	-0.200913	Unknown		Could be a mediator in iron transactions between iron acquisition and iron-requiring processes, such as synthesis and or repair of Fe-S clusters in biosynthetic enzymes	2.09e-63	193	268	81	1a (12)	1a (12)
CP036186.1:290136-291203:-	290136	291203	-	2	355	Pstu14405_01360	QOZ94095.1		adenine DNA glycosylase				Pstu14405_RS01355	WP_003280775.1	mutY	A/G-specific adenine glycosylase				TRUE	TRUE											-0.200563	6.72408	39640.1				CYT	-0.200913	Cytoplasmic	9.97	COG1194 A G-specific DNA glycosylase	3.31e-263	720	116	53	1a (14)	1a (13)
CP036186.1:291200-293422:-	291200	293422	-	3	740	Pstu14405_01365	QOZ94096.1		AsmA family protein				Pstu14405_RS01360	WP_003280773.1		AsmA family protein				TRUE	TRUE											-0.307297	5.62413	80243.4	TRUE		non-cytoplasmic, signal	TMH	5.06448	Unknown		protein involved in outer membrane biogenesis	0	1394	938	79	1a (53)	1a (52)
CP036186.1:293633-294031:-	293633	294031	-	3	132	Pstu14405_01370	QOZ94097.1	panM	aspartate 1-decarboxylase autocleavage activator PanM				Pstu14405_RS01365	WP_003280769.1	panM	aspartate 1-decarboxylase autocleavage activator PanM				TRUE		TRUE										-0.126515	7.9529	14287.2				CYT	-0.200913	Unknown		Acetyltransferase (GNAT) domain	8.58e-85	250	98	52	1a (6)	1a (5); 2b (1)	4
CP036186.1:294119-294508:-	294119	294508	-	3	129	Pstu14405_01375			ABC transporter ATP-binding protein		TRUE		Pstu14405_RS01370			ATP-binding cassette domain-containing protein	TRUE
CP036186.1:294610-294927:+	294610	294927	+	1	105	Pstu14405_01380	QOZ94098.1		IS66 family insertion sequence hypothetical protein				Pstu14405_RS01375	WP_003282986.1		transposase																-0.121905	10.1298	11581.4				CYT	-0.200913	Unknown		Transposase	5.12e-71	213
CP036186.1:294918-295259:+	294918	295259	+	3	113	Pstu14405_01385			transposase		TRUE	TRUE
CP036186.1:295321-296859:+	295321	296859	+	1	512	Pstu14405_01390	QOZ94099.1		IS66 family transposase			TRUE	Pstu14405_RS01385	WP_194475179.1		IS66 family transposase																-0.394922	8.3655	57505				CYT	-0.200913	Cytoplasmic	8.96	Transposase IS66	0	951
CP036186.1:297019-297417:-	297019	297417	-	1	132	Pstu14405_01395			ABC transporter ATP-binding protein		TRUE		Pstu14405_RS01390			ATP-binding cassette domain-containing protein	TRUE
CP036186.1:297429-298298:-	297429	298298	-	2	289	Pstu14405_01400	QOZ94100.1	ntrB	nitrate ABC transporter%2C permease protein				Pstu14405_RS01395	WP_003282890.1	ntrB	nitrate ABC transporter permease																0.739446	6.57561	31190.5	TRUE		non-cytoplasmic, cytoplasmic, transmembrane	CYT	-0.200913	CytoplasmicMembrane	10	COG0600 ABC-type nitrate sulfonate bicarbonate transport system, permease component	5.51e-206	570
CP036186.1:298325-299656:-	298325	299656	-	3	443	Pstu14405_01405	QOZ94101.1		nitrate ABC transporter substrate-binding protein				Pstu14405_RS01400	WP_003282888.1		ABC transporter substrate-binding protein																-0.213544	6.47228	48428.7	TRUE	gram+		SpI	8.40042	CytoplasmicMembrane	9.97	COG0715 ABC-type nitrate sulfonate bicarbonate transport systems, periplasmic components	0	891
CP036186.1:300016-301326:-	300016	301326	-	1	436	Pstu14405_01410	QOZ94102.1		ANTAR domain-containing protein																							-0.316055	6.48745	49178.7				CYT	-0.200913	Cytoplasmic	8.96	Response regulator with	3.58e-299	818
CP036186.1:301456-302049:+	301456	302049	+	1	197	Pstu14405_01415	QOZ94103.1	hisB	imidazoleglycerol-phosphate dehydratase HisB				Pstu14405_RS01410	WP_003282885.1	hisB	imidazoleglycerol-phosphate dehydratase HisB				TRUE	TRUE											-0.12132	6.03399	21963.9				CYT	-0.200913	Cytoplasmic	9.97	Imidazoleglycerol-phosphate dehydratase	1.59e-141	399	224	63	1a (11)	1a (11)
CP036186.1:302049-302687:+	302049	302687	+	3	212	Pstu14405_01420	QOZ94104.1	hisH	imidazole glycerol phosphate synthase subunit HisH				Pstu14405_RS01415	WP_003282884.1	hisH	imidazole glycerol phosphate synthase subunit HisH				TRUE	TRUE											-0.225943	5.79857	23733.6				CYT	-0.200913	Cytoplasmic	9.97	IGPS catalyzes the conversion of PRFAR and glutamine to IGP, AICAR and glutamate. The HisH subunit provides the glutamine amidotransferase activity that produces the ammonia necessary to HisF for the synthesis of IGP and AICAR	4.37e-160	447	327	93	1a (18)	1a (17); 2b (1)
CP036186.1:302687-302947:+	302687	302947	+	2	86	Pstu14405_01425	QOZ94105.1		DUF2164 domain-containing protein				Pstu14405_RS01420	WP_003282883.1		DUF2164 domain-containing protein				TRUE	TRUE			TRUE	TRUE							-0.340698	4.84083	10093.4				CYT	-0.200913	Unknown		Uncharacterized conserved protein (DUF2164)	1.26e-51	163	17	35	1a (2)	1a (2)
CP036186.1:302984-303727:+	302984	303727	+	2	247	Pstu14405_01430	QOZ94106.1	hisA	1-(5-phosphoribosyl)-5-[(5-phosphoribosylamino)methylideneamino]imidazole-4-carboxamide isomerase				Pstu14405_RS01425	WP_003282882.1	hisA	1-(5-phosphoribosyl)-5-[(5-phosphoribosylamino)methylideneamino]imidazole-4-carboxamide isomerase				TRUE		TRUE										0.192308	4.89414	26141.7				CYT	-0.200913	Cytoplasmic	9.97	1-(5-phosphoribosyl)-5- (5-phosphoribosylamino)methylideneamino imidazole-4-carboxamide isomerase	5.44e-176	490	510	93	1a (18)	1a (18)	9
CP036186.1:303826-304596:+	303826	304596	+	1	256	Pstu14405_01435	QOZ97755.1	hisF	imidazole glycerol phosphate synthase subunit HisF				Pstu14405_RS01430	WP_003282881.1	hisF	imidazole glycerol phosphate synthase subunit HisF				TRUE		TRUE										0.0449219	4.97429	27207.6				CYT	-0.200913	Cytoplasmic	9.97	IGPS catalyzes the conversion of PRFAR and glutamine to IGP, AICAR and glutamate. The HisF subunit catalyzes the cyclization activity that produces IGP and AICAR from PRFAR using the ammonia provided by the HisH subunit	1.01e-180	503	379	90	1a (24)	1a (23)	52
CP036186.1:304682-305431:+	304682	305431	+	2	249	Pstu14405_01440	QOZ94107.1		ABC transporter substrate-binding protein				Pstu14405_RS01435	WP_003282879.1		ABC transporter substrate-binding protein				TRUE	TRUE											-0.259036	5.3617	27805.5		gram+	non-cytoplasmic, signal	SpI	14.9482	Unknown (This protein may have multiple localization sites.)		COG0834 ABC-type amino acid transport signal transduction systems, periplasmic component domain	3.28e-178	496	425	80	1a (23)	1a (23)	23
CP036186.1:305676-306410:+	305676	306410	+	3	244	Pstu14405_01445	QOZ97756.1		ABC transporter substrate-binding protein																							-0.179098	6.11993	27476.2		gram-	non-cytoplasmic, signal	CYT	-0.200913	Unknown (This protein may have multiple localization sites.)		COG0834 ABC-type amino acid transport signal transduction systems, periplasmic component domain	3.86e-171	478
CP036186.1:306414-307205:-	306414	307205	-	2	263	Pstu14405_01450	QOZ94108.1		divergent polysaccharide deacetylase family protein				Pstu14405_RS01445	WP_036991457.1		divergent polysaccharide deacetylase family protein				TRUE	TRUE											-0.08327	10.257	28298.2		gram-	non-cytoplasmic, signal	SpI	5.34149	CytoplasmicMembrane	9.86	protein conserved in bacteria	1.38e-182	508	19	14	1a (2); 3b (1)	1a (2); 3b (1)	1
CP036186.1:307208-308527:-	307208	308527	-	3	439	Pstu14405_01455	QOZ94109.1		S41 family peptidase				Pstu14405_RS01450	WP_003282876.1		S41 family peptidase				TRUE		TRUE										-0.231207	5.73763	46647.5		gram+	non-cytoplasmic, signal	SpI	11.6551	CytoplasmicMembrane	9.99	Belongs to the peptidase S41A family	1.32e-307	839	454	65	1a (24)	1a (23)	60
CP036186.1:308599-309861:-	308599	309861	-	1	420	Pstu14405_01460	QOZ94110.1		peptidase M23				Pstu14405_RS01455	WP_003282875.1		murein hydrolase activator EnvC				TRUE	TRUE											-0.665238	8.70099	46623.8		gram-	non-cytoplasmic, signal	SpI	12.4352	OuterMembrane	9.93	COG4942 Membrane-bound metallopeptidase	1.13e-241	671	168	43	1a (15)	1a (14)	1
CP036186.1:309977-311524:-	309977	311524	-	3	515	Pstu14405_01465	QOZ94111.1		2%2C3-bisphosphoglycerate-independent phosphoglycerate mutase				Pstu14405_RS01460	WP_003282874.1	gpmI	2%2C3-bisphosphoglycerate-independent phosphoglycerate mutase				TRUE	TRUE											-0.101165	5.26121	55856.8				CYT	-0.200913	Cytoplasmic	9.97	Catalyzes the interconversion of 2-phosphoglycerate and 3-phosphoglycerate	0	1021	844	89	1a (40)	1a (40)	1
CP036186.1:311664-312077:+	311664	312077	+	3	137	Pstu14405_01470	QOZ94112.1		rhodanese-like domain-containing protein				Pstu14405_RS01465	WP_003282873.1		rhodanese-like domain-containing protein				TRUE		TRUE										0.130657	8.73529	14904.1	TRUE		cytoplasmic, non-cytoplasmic, transmembrane	CYT	-0.200913	Unknown		COG0607 Rhodanese-related sulfurtransferase	1.35e-88	260	167	52	1a (7)	1a (7)	42
CP036186.1:312080-312334:+	312080	312334	+	2	84	Pstu14405_01475	QOZ94113.1	grxC	glutaredoxin 3				Pstu14405_RS01470	WP_003282871.1	grxC	glutaredoxin 3				TRUE		TRUE		TRUE	TRUE							-0.147619	6.04428	9212.49				CYT	-0.200913	Unknown		Has a glutathione-disulfide oxidoreductase activity in the presence of NADPH and glutathione reductase. Reduces low molecular weight disulfides and proteins	4.23e-58	179	66	76	1a (5)	1a (4); 2b (1)	51
CP036186.1:312391-312885:+	312391	312885	+	1	164	Pstu14405_01480	QOZ94114.1	secB	protein-export chaperone SecB				Pstu14405_RS01475	WP_003282870.1	secB	protein-export chaperone SecB				TRUE	TRUE											-0.0676829	4.79308	17836.9				CYT	-0.200913	Cytoplasmic	9.26	One of the proteins required for the normal export of preproteins out of the cell cytoplasm. It is a molecular chaperone that binds to a subset of precursor proteins, maintaining them in a translocation-competent state. It also specifically binds to its receptor SecA	1.66e-111	320	324	88	1a (11)	1a (11); 2b (1)
CP036186.1:312946-313926:-	312946	313926	-	1	326	Pstu14405_01485	QOZ94115.1		NADPH:quinone oxidoreductase family protein				Pstu14405_RS01480	WP_003282869.1		NADPH:quinone oxidoreductase family protein				TRUE	TRUE											0.146626	8.51526	34186.1				CYT	-0.200913	Cytoplasmic	9.26	COG0604 NADPH quinone reductase and related Zn-dependent oxidoreductases	3.81e-227	626	92	60	1a (12)	1a (12)
CP036186.1:314139-314540:+	314139	314540	+	3	133	Pstu14405_01490	QOZ94116.1	fliL	flagellar basal body-associated protein FliL											TRUE		TRUE										-0.141353	4.82571	14986		gram+	non-cytoplasmic, signal	SpI	14.3389	CytoplasmicMembrane	9.97	Controls the rotational direction of flagella during chemotaxis	1.32e-84	251	6	24	1a (2)	1a (2)	18
CP036186.1:314542-314991:-	314542	314991	-	1	149	Pstu14405_01495	QOZ94117.1		EVE domain-containing protein				Pstu14405_RS01490	WP_003282867.1		EVE domain-containing protein				TRUE		TRUE										-0.457047	6.51406	16925				CYT	-0.200913	Unknown		EVE domain	4.74e-106	305	131	76	1a (10)	1a (10)	18
CP036186.1:315371-315973:-	315371	315973	-	3	200	Pstu14405_01500	QOZ94118.1		5-formyltetrahydrofolate cyclo-ligase				Pstu14405_RS01500	WP_003282865.1		5-formyltetrahydrofolate cyclo-ligase				TRUE	TRUE											-0.49	11.5664	23108.8				CYT	-0.200913	Cytoplasmic	8.96	Belongs to the 5-formyltetrahydrofolate cyclo-ligase family	5.75e-141	398	12	14	1a (3)	1a (3)
CP036186.1:316192-316506:-	316192	316506	-	1	104	Pstu14405_01510	QOZ94119.1		cell division protein ZapA				Pstu14405_RS01510	WP_003282864.1		cell division protein ZapA				TRUE		TRUE										-0.554808	6.18496	11667.1				CYT	-0.200913	Cytoplasmic	8.96	Activator of cell division through the inhibition of FtsZ GTPase activity, therefore promoting FtsZ assembly into bundles of protofilaments necessary for the formation of the division Z ring. It is recruited early at mid-cell but it is not essential for cell division	6.51e-69	208	48	63	1a (5)	1a (5)	78
CP036186.1:316503-316712:-	316503	316712	-	2	69	Pstu14405_01515	QOZ94120.1		TIGR02449 family protein				Pstu14405_RS01515	WP_003282863.1		TIGR02449 family protein				TRUE			TRUE	TRUE	TRUE							-0.72029	6.09919	8155.31				CYT	-0.200913	Unknown		TIGRFAM TIGR02449 family protein	1.39e-36	124	2	16	1a (1)		32
CP036186.1:316841-317395:+	316841	317395	+	2	184	Pstu14405_01520	QOZ94121.1		YecA family protein				Pstu14405_RS01520	WP_003282862.1		YecA family protein				TRUE	TRUE											0.189674	4.05003	19363.7			non-cytoplasmic, signal	SpI	0.716991	CytoplasmicMembrane	9.86	Belongs to the UPF0149 family	8.27e-124	353	148	99	1a (10)	1a (9); 2b (1)	2
CP036186.1:317412-318746:+	317412	318746	+	3	444	Pstu14405_01525	QOZ94122.1		Xaa-Pro aminopeptidase				Pstu14405_RS01525	WP_003282861.1	pepP	Xaa-Pro aminopeptidase				TRUE		TRUE										-0.298649	5.35272	49692.9				CYT	-0.200913	Cytoplasmic	9.97	aminopeptidase	0	902	498	77	1a (27)	1a (27)	2
CP036186.1:318748-319926:+	318748	319926	+	1	392	Pstu14405_01530	QOZ94123.1		2-octaprenyl-6-methoxyphenyl hydroxylase				Pstu14405_RS01530	WP_003282860.1	ubiH	2-octaprenyl-6-methoxyphenyl hydroxylase				TRUE		TRUE										-0.159184	6.09345	43016.3			non-cytoplasmic, signal	SpI	0.0695719	CytoplasmicMembrane	9.86	COG0654 2-polyprenyl-6-methoxyphenol hydroxylase and related FAD-dependent oxidoreductases	8.5e-287	783	301	68	1a (20)	1a (20)	42
CP036186.1:319951-320439:+	319951	320439	+	1	162	Pstu14405_01535	QOZ94124.1		DUF4442 domain-containing protein				Pstu14405_RS01535	WP_003282859.1		DUF4442 domain-containing protein																-0.308025	10.2284	18752.6				TMH	5.85545	Unknown		COG0466 ATP-dependent Lon protease, bacterial type	2.2e-115	330
CP036186.1:320439-321659:+	320439	321659	+	3	406	Pstu14405_01540	QOZ94125.1		2-octaprenyl-3-methyl-6-methoxy-1%2C4-benzoquinol hydroxylase				Pstu14405_RS01540	WP_003282858.1		2-octaprenyl-3-methyl-6-methoxy-1%2C4-benzoquinol hydroxylase				TRUE		TRUE										0.0199507	6.06832	44545.6			non-cytoplasmic, signal	SpI	1.41937	Cytoplasmic	8.96	COG0654 2-polyprenyl-6-methoxyphenol hydroxylase and related FAD-dependent oxidoreductases	9.01e-296	806	299	51	1a (15)	1a (15)	9
CP036186.1:321769-322770:+	321769	322770	+	1	333	Pstu14405_01545	QOZ94126.1		extracellular solute-binding protein				Pstu14405_RS01545	WP_003282857.1		extracellular solute-binding protein				TRUE		TRUE										-0.270871	5.30441	36436.8		gram-	non-cytoplasmic, signal	SpI	15.3147	Periplasmic	9.76	ABC-type Fe3 transport system, periplasmic component	4.56e-243	667	4148	92	1a (93)	1a (90)	7
CP036186.1:322889-324505:+	322889	324505	+	2	538	Pstu14405_01550	QOZ94127.1		iron ABC transporter permease				Pstu14405_RS01550	WP_003282856.1		iron ABC transporter permease				TRUE	TRUE											0.763569	10.5567	58750.4	TRUE		non-cytoplasmic, cytoplasmic, transmembrane	TMH	15.4669	CytoplasmicMembrane	10	ABC-type Fe3 transport system, permease component	0	1031	37	8	1a (4)	1a (4)	1
CP036186.1:324719-325801:+	324719	325801	+	2	360	Pstu14405_01555	QOZ94128.1	gcvT	glycine cleavage system aminomethyltransferase GcvT				Pstu14405_RS01555	WP_003282855.1	gcvT	glycine cleavage system aminomethyltransferase GcvT				TRUE		TRUE										-0.193333	5.26559	39429.2				CYT	-0.200913	Cytoplasmic	9.97	The glycine cleavage system catalyzes the degradation of glycine	6.21e-266	727	358	71	1a (16)	1a (16)	876
CP036186.1:325854-326243:+	325854	326243	+	3	129	Pstu14405_01560	QOZ94129.1	gcvH	glycine cleavage system protein GcvH				Pstu14405_RS01560	WP_003282854.1	gcvH	glycine cleavage system protein GcvH				TRUE	TRUE											-0.0713178	4.05003	13623.7				CYT	-0.200913	Unknown		The glycine cleavage system catalyzes the degradation of glycine. The H protein shuttles the methylamine group of glycine from the P protein to the T protein	8.34e-86	253	134	58	1a (8)	1a (7); 2b (1)
CP036186.1:326303-329179:+	326303	329179	+	2	958	Pstu14405_01565	QOZ94130.1		glycine dehydrogenase (aminomethyl-transferring)				Pstu14405_RS01565	WP_003282853.1	gcvP	aminomethyl-transferring glycine dehydrogenase				TRUE	TRUE											-0.12714	5.37892	104107				CYT	-0.200913	Cytoplasmic	9.97	The glycine cleavage system catalyzes the degradation of glycine. The P protein binds the alpha-amino group of glycine through its pyridoxal phosphate cofactor	0	1903	1082	71	1a (48)	1a (45); 2b (2)
CP036186.1:329451-330089:-	329451	330089	-	2	212	Pstu14405_01570	QOZ94131.1		YihA family ribosome biogenesis GTP-binding protein				Pstu14405_RS01570	WP_036991482.1	yihA	ribosome biogenesis GTP-binding protein YihA/YsxC				TRUE		TRUE										-0.224057	6.52269	23684				CYT	-0.200913	Unknown		Necessary for normal cell division and for the maintenance of normal septation	1.52e-149	421	191	83	1a (15)	1a (15)	13
CP036186.1:330357-330989:+	330357	330989	+	3	210	Pstu14405_01575	QOZ94132.1		cytochrome c4				Pstu14405_RS01575	WP_003282851.1		cytochrome c4				TRUE		TRUE										-0.265714	5.93072	21717.3		gram-	non-cytoplasmic, signal	SpI	17.4695	Periplasmic	10	COG2863 Cytochrome c553	2.16e-150	422	749	60	1a (15)	1a (15)	49
CP036186.1:331171-331800:+	331171	331800	+	1	209	Pstu14405_01580	QOZ94133.1		thiol:disulfide interchange protein DsbA/DsbL				Pstu14405_RS01580	WP_003282850.1		thiol:disulfide interchange protein DsbA/DsbL				TRUE	TRUE											-0.092823	6.22713	23314.6		gram+	non-cytoplasmic, signal	SpI	16.1324	Periplasmic	9.76	Thiol disulfide interchange protein	6.96e-151	424	628	86	1a (26)	1a (26)	7
CP036186.1:331807-332676:+	331807	332676	+	1	289	Pstu14405_01585	QOZ94134.1		EEP domain-containing protein				Pstu14405_RS01585	WP_003282849.1		endonuclease/exonuclease/phosphatase family protein				TRUE	TRUE											-0.215225	7.88095	31982.3				CYT	-0.200913	Cytoplasmic	9.97	Endonuclease exonuclease phosphatase family	1.37e-215	594	132	67	1a (12)	1a (12)
CP036186.1:332673-334520:+	332673	334520	+	3	615	Pstu14405_01590	QOZ94135.1		GGDEF domain-containing protein				Pstu14405_RS01590	WP_003282848.1		GGDEF domain-containing protein				TRUE		TRUE										-0.522276	5.14816	68627.3				CYT	-0.200913	Cytoplasmic	9.97	COG2199 FOG GGDEF domain	0	1147	316	47	1a (24); 3b (1)	1a (24); 3b (1)	15
CP036186.1:334661-335449:+	334661	335449	+	2	262	Pstu14405_01595	QOZ94136.1		N-acetylmuramoyl-L-alanine amidase				Pstu14405_RS01595	WP_003282847.1		N-acetylmuramoyl-L-alanine amidase				TRUE	TRUE											-0.279389	6.24481	29120.6		gram+	non-cytoplasmic, signal	SpII	14.384	Unknown (This protein may have multiple localization sites.)		N-acetylmuramoyl-L-alanine amidase	5.08e-193	535	304	81	1a (18)	1a (18)	1
CP036186.1:335453-335857:-	335453	335857	-	3	134	Pstu14405_01600	QOZ94137.1		DUF1330 domain-containing protein				Pstu14405_RS01600	WP_003282846.1		DUF1330 domain-containing protein				TRUE	TRUE											-0.195522	5.66266	14586.3				CYT	-0.200913	Unknown		Domain of unknown function (DUF1330)	7.59e-89	261	69	77	1a (5)	1a (5)
CP036186.1:335882-337669:-	335882	337669	-	3	595	Pstu14405_01605	QOZ94138.1		PAS domain-containing sensor histidine kinase				Pstu14405_RS01605	WP_003282845.1		ATP-binding protein				TRUE	TRUE											-0.227899	5.70302	66643.2	TRUE		cytoplasmic, signal, non-cytoplasmic, transmembrane	TMH	8.41578	CytoplasmicMembrane	10	Histidine kinase	0	1120	267	62	1a (29)	1a (29)	1
CP036186.1:337666-339012:-	337666	339012	-	1	448	Pstu14405_01610	QOZ94139.1		sigma-54-dependent Fis family transcriptional regulator				Pstu14405_RS01610	WP_058065336.1	algB	sigma-54-dependent response regulator transcription factor AlgB				TRUE	TRUE											-0.156027	5.60929	49409.9				CYT	-0.200913	Cytoplasmic	9.97	COG2204 Response regulator containing CheY-like receiver, AAA-type ATPase, and DNA-binding domains	5.57e-316	861	445	80	1a (26); 3b (1)	1a (26); 3b (1)	1
CP036186.1:339322-339753:+	339322	339753	+	1	143	Pstu14405_01615	QOZ94140.1		PA2169 family four-helix-bundle protein				Pstu14405_RS01615	WP_003282843.1		PA2169 family four-helix-bundle protein				TRUE	TRUE											-0.618182	5.8529	16216				CYT	-0.200913	Cytoplasmic	8.96	Domain of unknown function (DUF2383)	5.84e-95	277	154	72	1a (9)	1a (9)
CP036186.1:339932-340168:+	339932	340168	+	2	78	Pstu14405_01620	QOZ94141.1		hypothetical protein				Pstu14405_RS01620	WP_003282842.1		hypothetical protein								TRUE								-0.335897	9.51149	8776.98	TRUE		non-cytoplasmic, signal	CYT	-0.200913	Unknown		-	7.71e-47	150
CP036186.1:340281-340451:+	340281	340451	+	3	56	Pstu14405_01625	QOZ94142.1		DUF1328 domain-containing protein				Pstu14405_RS01625	WP_003282841.1		DUF1328 domain-containing protein								TRUE								1.76071	12	5820.12	TRUE		non-cytoplasmic, signal, cytoplasmic, transmembrane	TMH	11.9434	CytoplasmicMembrane	9.86	Protein of unknown function (DUF1328)	1.17e-27	100
CP036186.1:340864-342093:+	340864	342093	+	1	409	Pstu14405_01630	QOZ94143.1		hypothetical protein				Pstu14405_RS01630	WP_003282840.1		spore maturation protein																1.00244	6.16478	43137	TRUE		cytoplasmic, signal, non-cytoplasmic, transmembrane	TMH	10.6657	CytoplasmicMembrane	10	membrane protein required for spore maturation	1.1e-277	761	1	9	1a (1)	1a (1)	1
CP036186.1:342212-343234:-	342212	343234	-	3	340	Pstu14405_01635	QOZ94144.1		AbrB family transcriptional regulator				Pstu14405_RS01635	WP_003282839.1		AbrB family transcriptional regulator																0.864118	9.88863	36521.4	TRUE		cytoplasmic, non-cytoplasmic, transmembrane	TMH	11.5542	CytoplasmicMembrane	10	ammonia monooxygenase	7.87e-243	667
CP036186.1:343236-344750:-	343236	344750	-	2	504	Pstu14405_01640	QOZ94145.1		tripartite tricarboxylate transporter permease				Pstu14405_RS01640	WP_003282838.1		tripartite tricarboxylate transporter permease				TRUE	TRUE											0.881746	8.21909	52830.4	TRUE		cytoplasmic, non-cytoplasmic, transmembrane	TMH	9.31322	CytoplasmicMembrane	10	Tricarboxylate transport protein TctA	0	951	13	12	1a (3)	1a (3)
CP036186.1:344752-345195:-	344752	345195	-	1	147	Pstu14405_01645	QOZ94146.1		tripartite tricarboxylate transporter TctB family protein				Pstu14405_RS01645	WP_003282837.1		tripartite tricarboxylate transporter TctB family protein																1.10136	7.69983	16012.2	TRUE		cytoplasmic, signal, non-cytoplasmic, transmembrane	SpI	7.3881	CytoplasmicMembrane	10	Tripartite tricarboxylate transporter TctB family	8.55e-99	287
CP036186.1:345284-346258:-	345284	346258	-	3	324	Pstu14405_01650	QOZ94147.1		tripartite tricarboxylate transporter substrate binding protein				Pstu14405_RS01650	WP_003282836.1		tripartite tricarboxylate transporter substrate binding protein				TRUE		TRUE										-0.0395062	5.18084	34685.2		gram+	non-cytoplasmic, signal	SpI	15.3451	Periplasmic	9.76	Tricarboxylate transport protein TctC	1.19e-229	632	754	85	1a (27)	1a (27)	19
CP036186.1:346293-347555:-	346293	347555	-	2	420	Pstu14405_01655	QOZ94148.1		OprD family porin				Pstu14405_RS01655	WP_003282835.1		OprD family porin				TRUE	TRUE											-0.341905	4.94143	45770.3		gram+	non-cytoplasmic, signal	SpI	8.00578	OuterMembrane	10	outer membrane porin, OprD family	3.89e-304	829	461	69	1a (21)	1a (21)
CP036186.1:347738-348409:+	347738	348409	+	2	223	Pstu14405_01660	QOZ94149.1		response regulator				Pstu14405_RS01660	WP_003282834.1		response regulator				TRUE	TRUE											-0.00313901	5.3334	24473.8				CYT	-0.200913	Cytoplasmic	9.97	COG0745 Response regulators consisting of a CheY-like receiver domain and a winged-helix DNA-binding domain	2.59e-153	431	96	77	1a (12)	1a (12)
CP036186.1:348402-349802:+	348402	349802	+	3	466	Pstu14405_01665	QOZ94150.1		sensor histidine kinase				Pstu14405_RS01665	WP_003282833.1		sensor histidine kinase				TRUE	TRUE											0.0984979	5.39814	50241.9	TRUE		cytoplasmic, signal, non-cytoplasmic, transmembrane	TMH	2.31476	CytoplasmicMembrane	9.99	Histidine kinase	0	878	40	35	1a (11)	1a (13)
CP036186.1:349783-351703:-	349783	351703	-	3	639.333	Pstu14405_01670			diguanylate cyclase		TRUE
CP036186.1:351835-353415:-	351835	353415	-	1	526	Pstu14405_01675	QOZ97757.1		PAS domain S-box protein				Pstu14405_RS01675	WP_003282830.1		methyl-accepting chemotaxis protein				TRUE	TRUE											-0.118631	5.90628	55865.1	TRUE		non-cytoplasmic, cytoplasmic, transmembrane	CYT	-0.200913	CytoplasmicMembrane	7.88	Aerotaxis receptor Aer-2	0	948	19	4	1a (1); 3b (1)	1a (1); 3b (1)	7
CP036186.1:354006-355592:-	354006	355592	-	2	528	Pstu14405_01680	QOZ94151.1		PAS domain S-box protein				Pstu14405_RS01685	WP_003282828.1		PAS domain-containing methyl-accepting chemotaxis protein																-0.210606	6.18911	56406.8	TRUE		non-cytoplasmic, cytoplasmic, transmembrane	CYT	-0.200913	CytoplasmicMembrane	10	Aerotaxis receptor Aer	4.5e-312	858	20	5		3b (2)	1
CP036186.1:356197-357162:+	356197	357162	+	1	321	Pstu14405_01685	QOZ94152.1		TAXI family TRAP transporter solute-binding subunit				Pstu14405_RS01690	WP_003282827.1		TAXI family TRAP transporter solute-binding subunit				TRUE		TRUE										-0.282555	5.93418	34708.9		gram+	non-cytoplasmic, signal	SpI	20.8088	Unknown		transport system, periplasmic component	4.65e-230	633	1091	78	1a (31)	1a (32)	5
CP036186.1:357284-359836:+	357284	359836	+	2	850	Pstu14405_01690	QOZ94153.1		TRAP transporter fused permease subunit				Pstu14405_RS01695	WP_003282826.1		TRAP transporter permease				TRUE	TRUE											0.748588	6.18524	91419.2	TRUE		cytoplasmic, non-cytoplasmic, transmembrane	TMH	1.45524	CytoplasmicMembrane	10	transport system, fused permease	0	1584	84	15	1a (9)	1a (10)
CP036186.1:359976-361574:-	359976	361574	-	2	532	Pstu14405_01695	QOZ94154.1		Na/Pi cotransporter family protein				Pstu14405_RS01700	WP_003282825.1		Na/Pi cotransporter family protein																0.295865	8.33236	57608.8	TRUE		cytoplasmic, signal, non-cytoplasmic, transmembrane	TMH	4.0169	CytoplasmicMembrane	10	Na Pi cotransporter family protein	0	983
CP036186.1:361715-362611:-	361715	362611	-	3	298	Pstu14405_01700	QOZ94155.1		chemotaxis protein				Pstu14405_RS01705	WP_003282824.1		cache domain-containing protein				TRUE	TRUE											-0.340268	8.47638	32575.4		gram-	non-cytoplasmic, signal	SpI	16.6553	Unknown		Cache domain	1.79e-211	584	38	35	1a (8)	1a (10)
CP036186.1:362838-366107:+	362838	366107	+	3	1089	Pstu14405_01705	QOZ94156.1	recC	exodeoxyribonuclease V subunit gamma				Pstu14405_RS01710	WP_003282823.1	recC	exodeoxyribonuclease V subunit gamma				TRUE	TRUE											-0.187879	4.88988	121719				CYT	-0.200913	Cytoplasmic	9.97	A helicase nuclease that prepares dsDNA breaks (DSB) for recombinational DNA repair. Binds to DSBs and unwinds DNA via a highly rapid and processive ATP-dependent bidirectional helicase activity. Unwinds dsDNA until it encounters a Chi (crossover hotspot instigator) sequence from the 3' direction. Cuts ssDNA a few nucleotides 3' to the Chi site. The properties and activities of the enzyme are cha…	0	2183	286	50	1a (35)	1a (36)
CP036186.1:366104-369652:+	366104	369652	+	2	1182	Pstu14405_01710	QOZ94157.1	recB	exodeoxyribonuclease V subunit beta				Pstu14405_RS01715	WP_003282822.1	recB	exodeoxyribonuclease V subunit beta				TRUE	TRUE											-0.247885	5.34431	130911				CYT	-0.200913	Cytoplasmic	9.97	A helicase nuclease that prepares dsDNA breaks (DSB) for recombinational DNA repair. Binds to DSBs and unwinds DNA via a highly rapid and processive ATP-dependent bidirectional helicase activity. Unwinds dsDNA until it encounters a Chi (crossover hotspot instigator) sequence from the 3' direction. Cuts ssDNA a few nucleotides 3' to the Chi site. The properties and activities of the enzyme are cha…	0	2325	359	50	1a (40)	1a (40)
CP036186.1:369900-371750:+	369900	371750	+	3	616	Pstu14405_01715	QOZ94158.1	recD	exodeoxyribonuclease V subunit alpha				Pstu14405_RS01720	WP_003282820.1	recD	exodeoxyribonuclease V subunit alpha				TRUE	TRUE											-0.115584	5.88235	66352.9				CYT	-0.200913	Cytoplasmic	9.97	A helicase nuclease that prepares dsDNA breaks (DSB) for recombinational DNA repair. Binds to DSBs and unwinds DNA via a highly rapid and processive ATP-dependent bidirectional helicase activity. Unwinds dsDNA until it encounters a Chi (crossover hotspot instigator) sequence from the 3' direction. Cuts ssDNA a few nucleotides 3' to the Chi site. The properties and activities of the enzyme are cha…	0	1176	255	54	1a (25)	1a (25); 2b (1)
CP036186.1:371880-372323:+	371880	372323	+	3	147	Pstu14405_01720	QOZ97758.1		hypothetical protein				Pstu14405_RS01725	WP_036991478.1		hypothetical protein																1.04966	9.09702	16412.6	TRUE		non-cytoplasmic, signal, cytoplasmic, transmembrane	TMH	14.651	CytoplasmicMembrane	10	-	2.6e-98	286
CP036186.1:372324-373232:-	372324	373232	-	2	302	Pstu14405_01725	QOZ94159.1		AEC family transporter				Pstu14405_RS01730	WP_036991476.1		AEC family transporter				TRUE	TRUE											1.06457	10.0928	31432.6	TRUE		non-cytoplasmic, cytoplasmic, transmembrane	TMH	7.0656	CytoplasmicMembrane	10	Membrane transport protein	1.61e-197	550	6	5	1a (1)	1a (1)
CP036186.1:373408-374613:+	373408	374613	+	1	401	Pstu14405_01730	QOZ94160.1		GGDEF domain-containing protein				Pstu14405_RS01735	WP_003282817.1		GGDEF domain-containing protein																0.214214	7.75093	45138.7	TRUE		cytoplasmic, non-cytoplasmic, transmembrane	CYT	-0.200913	CytoplasmicMembrane	10	Diguanylate cyclase	2.01e-285	780
CP036186.1:374624-375025:-	374624	375025	-	3	133	Pstu14405_01735	QOZ94161.1		acyl-CoA thioesterase				Pstu14405_RS01740	WP_003282816.1		acyl-CoA thioesterase				TRUE	TRUE											-0.0150376	4.92148	14596.5				CYT	-0.200913	Unknown		long-chain acyl-CoA thioester hydrolase family protein	1e-88	260	83	56	1a (4)	1a (4)
CP036186.1:375250-376215:+	375250	376215	+	1	321	Pstu14405_01740	QOZ94162.1	pstS	phosphate ABC transporter substrate-binding protein PstS family protein				Pstu14405_RS01745	WP_003282815.1		phosphate ABC transporter substrate-binding protein PstS family protein				TRUE	TRUE											-0.119938	6.64274	34178.5		gram+	non-cytoplasmic, signal	SpI	22.4982	CytoplasmicMembrane	9.97	COG0226 ABC-type phosphate transport system, periplasmic component	1.43e-224	619	494	83	1a (25)	1a (25)	3
CP036186.1:376377-378653:+	376377	378653	+	3	758	Pstu14405_01745	QOZ94163.1		ABC transporter permease subunit				Pstu14405_RS01750	WP_003282814.1		ABC transporter permease subunit				TRUE	TRUE											0.201847	6.60142	83016.6	TRUE		non-cytoplasmic, cytoplasmic, transmembrane	TMH	3.53708	CytoplasmicMembrane	10	transport system permease component	0	1438	290	49	1a (27)	1a (27)
CP036186.1:378681-380351:+	378681	380351	+	3	556	Pstu14405_01750	QOZ94164.1	pstA	phosphate ABC transporter permease PstA				Pstu14405_RS01755	WP_003282813.1	pstA	phosphate ABC transporter permease PstA				TRUE	TRUE											0.244604	6.12533	61335.8	TRUE		non-cytoplasmic, cytoplasmic, transmembrane	TMH	11.3549	CytoplasmicMembrane	10	COG4985 ABC-type phosphate transport system, auxiliary component	0	1075	178	33	1a (15)	1a (16)
CP036186.1:380454-381281:+	380454	381281	+	3	275	Pstu14405_01755	QOZ94165.1		phosphate ABC transporter ATP-binding protein				Pstu14405_RS01760	WP_003282812.1	pstB	phosphate ABC transporter ATP-binding protein PstB				TRUE	TRUE											-0.288364	7.65197	30866				CYT	-0.200913	CytoplasmicMembrane	10	Part of the ABC transporter complex PstSACB involved in phosphate import. Responsible for energy coupling to the transport system	2.24e-198	549	378	89	1a (25)	1a (24)
CP036186.1:381467-382195:+	381467	382195	+	2	242	Pstu14405_01760	QOZ94166.1	phoU	phosphate signaling complex protein PhoU				Pstu14405_RS01765	WP_003282811.1	phoU	phosphate signaling complex protein PhoU				TRUE	TRUE											-0.325207	5.18948	27377.8				CYT	-0.200913	Cytoplasmic	9.97	Plays a role in the regulation of phosphate uptake	1.37e-162	456	226	66	1a (16)	1a (16)
CP036186.1:382409-383782:-	382409	383782	-	3	457	Pstu14405_01765	QOZ94167.1		DUF3482 domain-containing protein				Pstu14405_RS01770	WP_003282810.1		DUF3482 domain-containing protein				TRUE		TRUE										-0.24442	6.26374	49749.1				CYT	-0.200913	Cytoplasmic	9.97	GTPase SAR1	1.82e-316	863	176	37	1a (15)	1a (15)	7
CP036186.1:383775-385169:-	383775	385169	-	2	464	Pstu14405_01770	QOZ94168.1		DUF2868 domain-containing protein				Pstu14405_RS01775	WP_036991445.1		DUF2868 domain-containing protein				TRUE	TRUE											0.147629	9.54205	50400.8	TRUE		cytoplasmic, non-cytoplasmic, transmembrane	CYT	-0.200913	CytoplasmicMembrane	10	Protein of unknown function (DUF2868)	0	899	159	33	1a (12)	1a (12)
CP036186.1:385393-385629:+	385393	385629	+	1	78	Pstu14405_01775	QOZ94169.1		DUF4282 domain-containing protein				Pstu14405_RS01780	WP_003282808.1		DUF4282 domain-containing protein								TRUE								1.1859	8.97937	8755.57	TRUE		non-cytoplasmic, cytoplasmic, transmembrane	TMH	11.3853	CytoplasmicMembrane	9.82	Domain of unknown function (DUF4282)	3.14e-46	149
CP036186.1:385673-386788:-	385673	386788	-	3	371	Pstu14405_01780	QOZ94170.1		glycerophosphodiester phosphodiesterase				Pstu14405_RS01785	WP_003282807.1		glycerophosphodiester phosphodiesterase				TRUE	TRUE											-0.283288	8.54814	40876		gram-	non-cytoplasmic, signal	SpI	12.4557	Periplasmic	9.76	Glycerophosphoryl diester phosphodiesterase	3.09e-267	731	23	27	1a (7)	1a (6)
CP036186.1:386938-387456:+	386938	387456	+	1	172	Pstu14405_01785	QOZ94171.1		dihydrofolate reductase				Pstu14405_RS01790	WP_036991442.1		dihydrofolate reductase				TRUE	TRUE											-0.319767	4.93626	19270.7			non-cytoplasmic, signal	CYT	-0.200913	Unknown		Key enzyme in folate metabolism. Catalyzes an essential reaction for de novo glycine and purine synthesis, and for DNA precursor synthesis	7.81e-121	346	150	84	1a (9)	1a (9)
CP036186.1:387544-388191:+	387544	388191	+	1	215	Pstu14405_01790	QOZ94172.1		YitT family protein				Pstu14405_RS01795	WP_003282805.1		YitT family protein																0.927442	8.88789	23281.4	TRUE		non-cytoplasmic, cytoplasmic, transmembrane	TMH	3.71174	CytoplasmicMembrane	10	Uncharacterised 5xTM membrane BCR, YitT family COG1284	2.91e-146	412	3	3	1a (1)
CP036186.1:388184-388639:-	388184	388639	-	3	151	Pstu14405_01795	QOZ94173.1		metallophosphoesterase				Pstu14405_RS01800	WP_003282804.1		metallophosphatase family protein																0.157616	5.80544	16098.4				CYT	-0.200913	Cytoplasmic	8.96	Phosphoesterase	2.16e-103	299	1	6	1a (1)	1a (1)
CP036186.1:388737-389855:+	388737	389855	+	3	372	Pstu14405_01800	QOZ94174.1		NAD(P)/FAD-dependent oxidoreductase				Pstu14405_RS01805	WP_003282803.1		NAD(P)/FAD-dependent oxidoreductase				TRUE	TRUE											0.221774	5.52773	38993.1	TRUE		non-cytoplasmic, signal	CYT	-0.200913	Cytoplasmic	8.96	Oxidoreductase, FAD-binding family protein	5.31e-264	723	64	28	1a (9)	1a (9)
CP036186.1:389956-391686:+	389956	391686	+	1	576	Pstu14405_01805	QOZ94175.1		DUF4153 domain-containing protein				Pstu14405_RS01810	WP_003282802.1		DUF4153 domain-containing protein				TRUE	TRUE											0.409201	8.12658	63465.7	TRUE		cytoplasmic, non-cytoplasmic, transmembrane	TMH	6.17324	CytoplasmicMembrane	10	Domain of unknown function (DUF4153)	0	1127	42	11	1a (6)	1a (6)
CP036186.1:391754-393592:-	391754	393592	-	3	612	Pstu14405_01810	QOZ94176.1		dihydroxy-acid dehydratase				Pstu14405_RS01815	WP_003282801.1	ilvD	dihydroxy-acid dehydratase				TRUE		TRUE										-0.164869	5.61219	65499.6				CYT	-0.200913	Cytoplasmic	9.97	Belongs to the IlvD Edd family	0	1201	1438	87	1a (54)	1a (52)	72
CP036186.1:394095-394942:+	394095	394942	+	3	281.667	Pstu14405_01815			alpha/beta hydrolase		TRUE
CP036186.1:394994-396190:-	394994	396190	-	3	398	Pstu14405_01820	QOZ94177.1		class I SAM-dependent rRNA methyltransferase				Pstu14405_RS01825	WP_003282799.1		class I SAM-dependent rRNA methyltransferase				TRUE	TRUE											-0.164573	6.84145	43994.9				CYT	-0.200913	Cytoplasmic	9.97	(SAM)-dependent	1.17e-287	785	336	65	1a (22)	1a (21)
CP036186.1:396293-396832:-	396293	396832	-	3	179	Pstu14405_01825	QOZ94178.1		type 1 glutamine amidotransferase				Pstu14405_RS01830	WP_003282798.1		type 1 glutamine amidotransferase				TRUE	TRUE											-0.152514	4.67378	19098.3				CYT	-0.200913	Cytoplasmic	9.26	protease, PfpI	3.41e-125	356	115	93	1a (12)	1a (12)
CP036186.1:396962-397828:+	396962	397828	+	2	288	Pstu14405_01830	QOZ94179.1		HDOD domain-containing protein				Pstu14405_RS01835	WP_003282797.1		HDOD domain-containing protein				TRUE		TRUE										0.122569	5.22068	31547				CYT	-0.200913	Cytoplasmic	8.96	Signal transduction protein	4.37e-207	572	174	83	1a (16)	1a (14)	13
CP036186.1:397886-398698:+	397886	398698	+	2	270	Pstu14405_01835	QOZ94180.1	mutM	bifunctional DNA-formamidopyrimidine glycosylase/DNA-(apurinic or apyrimidinic site) lyase				Pstu14405_RS01840	WP_003282796.1	mutM	bifunctional DNA-formamidopyrimidine glycosylase/DNA-(apurinic or apyrimidinic site) lyase				TRUE	TRUE											-0.23	9.29365	30239.6				CYT	-0.200913	Cytoplasmic	9.97	Involved in base excision repair of DNA damaged by oxidation or by mutagenic agents. Acts as DNA glycosylase that recognizes and removes damaged bases. Has a preference for oxidized purines, such as 7,8-dihydro-8-oxoguanine (8-oxoG). Has AP (apurinic apyrimidinic) lyase activity and introduces nicks in the DNA strand. Cleaves the DNA backbone by beta-delta elimination to generate a single-strand …	5.69e-194	538	73	36	1a (10)	1a (9); 2b (1)
CP036186.1:398811-399152:+	398811	399152	+	3	113	Pstu14405_01840	QOZ94181.1		multidrug transporter				Pstu14405_RS01845	WP_003282794.1		hypothetical protein				TRUE		TRUE										0.642478	7.77774	11443.3	TRUE	gram+	non-cytoplasmic, signal, cytoplasmic, transmembrane	SpI	18.5166	CytoplasmicMembrane	9.86	Multidrug transporter	3.1e-69	209	55	35	1a (3)	1a (4)	87
CP036186.1:399255-401093:+	399255	401093	+	3	612	Pstu14405_01845	QOZ94182.1		Na/Pi cotransporter family protein				Pstu14405_RS01850	WP_003282793.1		Na/Pi symporter				TRUE		TRUE										0.346078	6.32336	66748.8	TRUE		cytoplasmic, signal, non-cytoplasmic, transmembrane	SpI	3.27954	CytoplasmicMembrane	10	Na phosphate symporter	0	1023	38	17	1a (7)	1a (7)	5
CP036186.1:401077-402810:-	401077	402810	-	1	577	Pstu14405_01850	QOZ94183.1	ggt	gamma-glutamyltransferase				Pstu14405_RS01855	WP_003282789.1	ggt	gamma-glutamyltransferase				TRUE	TRUE											-0.163085	5.70484	61829.1			non-cytoplasmic, signal	SpI	7.42356	Unknown (This protein may have multiple localization sites.)		Gamma-glutamyltransferase	0	1135	219	52	1a (20)	1a (20)
CP036186.1:402810-403061:-	402810	403061	-	2	83	Pstu14405_01855	QOZ94184.1		YfhL family 4Fe-4S dicluster ferredoxin				Pstu14405_RS01860	WP_003282787.1		YfhL family 4Fe-4S dicluster ferredoxin								TRUE								-0.268675	4.05003	9260.42				CYT	-0.200913	Unknown		Ferredoxin	3.36e-59	182
CP036186.1:403170-403652:-	403170	403652	-	2	160	Pstu14405_01860	QOZ94185.1		pantetheine-phosphate adenylyltransferase				Pstu14405_RS01865	WP_003282785.1	coaD	pantetheine-phosphate adenylyltransferase				TRUE		TRUE										-0.02875	8.02278	17959.6				CYT	-0.200913	Cytoplasmic	9.97	Reversibly transfers an adenylyl group from ATP to 4'- phosphopantetheine, yielding dephospho-CoA (dPCoA) and pyrophosphate	4.8e-109	314	247	82	1a (13)	1a (13)	18
CP036186.1:403758-405353:-	403758	405353	-	2	531	Pstu14405_01865	QOZ94186.1		GMC family oxidoreductase				Pstu14405_RS01870	WP_003282784.1		GMC family oxidoreductase																-0.211864	6.18945	57589.6				CYT	-0.200913	Cytoplasmic	8.96	COG2303 Choline dehydrogenase and related flavoproteins	0	1087
CP036186.1:405370-405900:-	405370	405900	-	1	176	Pstu14405_01870	QOZ94187.1		twin-arginine translocation pathway signal protein				Pstu14405_RS01875	WP_003282782.1		hypothetical protein																0.158523	9.09573	18871.6				TMH	1.59813	CytoplasmicMembrane	9.82	Twin-arginine translocation pathway signal protein	1.06e-122	350
CP036186.1:405916-407328:-	405916	407328	-	1	470	Pstu14405_01875	QOZ94188.1		coniferyl aldehyde dehydrogenase				Pstu14405_RS01880	WP_003282781.1		coniferyl aldehyde dehydrogenase																-0.000851064	6.8714	51913.2			cytoplasmic, non-cytoplasmic, transmembrane	CYT	-0.200913	Cytoplasmic	9.97	Belongs to the aldehyde dehydrogenase family	0	939
CP036186.1:407455-408129:+	407455	408129	+	1	224	Pstu14405_01880	QOZ94189.1		TetR/AcrR family transcriptional regulator				Pstu14405_RS01885	WP_003282779.1		TetR/AcrR family transcriptional regulator				TRUE	TRUE											0.0178571	6.20406	24975.4				CYT	-0.200913	Cytoplasmic	9.26	Transcriptional regulator	8.7e-157	440	3	17	1a (3)	1a (3)
CP036186.1:408142-409125:-	408142	409125	-	1	327	Pstu14405_01885	QOZ94190.1		hydrolase				Pstu14405_RS01890	WP_003282778.1		hydrolase																-0.295107	7.28081	36899.6				CYT	-0.200913	Unknown		hydrolase of the alpha beta-hydrolase fold	8.26e-252	689
CP036186.1:409300-409704:+	409300	409704	+	1	134	Pstu14405_01890	QOZ94191.1		ribonucleotide reductase subunit alpha				Pstu14405_RS01895	WP_003282777.1		hypothetical protein				TRUE		TRUE										-0.235075	4.31268	14792.5				CYT	-0.200913	Unknown		Ribonucleotide reductase subunit alpha	3.34e-92	269	85	95	1a (9)	1a (9)	15
CP036186.1:409717-410331:-	409717	410331	-	1	204	Pstu14405_01895	QOZ94192.1	rsmD	16S rRNA (guanine(966)-N(2))-methyltransferase RsmD				Pstu14405_RS01900	WP_003282776.1	rsmD	16S rRNA (guanine(966)-N(2))-methyltransferase RsmD				TRUE		TRUE										-0.282843	6.96973	22501.3				CYT	-0.200913	Unknown		Specifically methylates the guanine in position 966 of 16S rRNA in the assembled 30S particle	1.59e-149	420	173	79	1a (11)	1a (10); 2b (1)	14
CP036186.1:410331-411872:-	410331	411872	-	2	513	Pstu14405_01900	QOZ94193.1		insulinase family protein				Pstu14405_RS01905	WP_003282775.1		insulinase family protein				TRUE		TRUE										-0.223977	4.87948	54672.1			non-cytoplasmic, signal	SpII	17.5234	Unknown		Zn-dependent peptidases	0	980	531	69	1a (28)	1a (28)	25
CP036186.1:411865-413217:-	411865	413217	-	1	450	Pstu14405_01905	QOZ94194.1		insulinase family protein				Pstu14405_RS01910	WP_003282774.1		insulinase family protein				TRUE		TRUE										-0.305333	5.08995	50526.6		gram+	non-cytoplasmic, signal	SpI	13.276	Periplasmic	9.76	Zn-dependent peptidases	0	872	588	77	1a (32)	1a (32)	4
CP036186.1:413452-414714:+	413452	414714	+	1	420	Pstu14405_01910	QOZ94195.1	ftsY	signal recognition particle-docking protein FtsY				Pstu14405_RS01915	WP_003282773.1	ftsY	signal recognition particle-docking protein FtsY				TRUE		TRUE										-0.20881	4.83998	44910.8				CYT	-0.200913	Cytoplasmic (This protein may have multiple localization sites.)	9.12	Involved in targeting and insertion of nascent membrane proteins into the cytoplasmic membrane. Acts as a receptor for the complex formed by the signal recognition particle (SRP) and the ribosome-nascent chain (RNC). Interaction with SRP-RNC leads to the transfer of the RNC complex to the Sec translocase for insertion into the membrane, the hydrolysis of GTP by both Ffh and FtsY, and the dissocia…	6.89e-266	732	495	67	1a (27)	1a (27)	29
CP036186.1:414711-415379:+	414711	415379	+	3	222	Pstu14405_01915	QOZ94196.1	ftsE	cell division ATP-binding protein FtsE				Pstu14405_RS01920	WP_003282770.1	ftsE	cell division ATP-binding protein FtsE				TRUE	TRUE											-0.0531532	10.7468	24724.5				CYT	-0.200913	CytoplasmicMembrane	10	cell division ATP-binding protein FtsE	2.48e-153	431	223	77	1a (14)	1a (14)
CP036186.1:415379-416398:+	415379	416398	+	2	339	Pstu14405_01920	QOZ94197.1		ABC transporter permease				Pstu14405_RS01925	WP_003282769.1	ftsX	permease-like cell division protein FtsX				TRUE	TRUE											0.232448	4.99833	36833.3	TRUE		cytoplasmic, non-cytoplasmic, transmembrane	CYT	-0.200913	CytoplasmicMembrane	10	Part of the ABC transporter FtsEX involved in cellular division	3.55e-234	645	114	38	1a (11)	1a (11)
CP036186.1:416509-417363:+	416509	417363	+	1	284	Pstu14405_01925	QOZ94198.1	rpoH	RNA polymerase sigma factor RpoH				Pstu14405_RS01930	WP_003282767.1	rpoH	RNA polymerase sigma factor RpoH				TRUE	TRUE											-0.450704	6.00853	32318.1				CYT	-0.200913	Cytoplasmic	9.26	Sigma factors are initiation factors that promote the attachment of RNA polymerase to specific initiation sites and are then released. This sigma factor is involved in regulation of expression of heat shock genes	2.71e-199	552	28	32	1a (5)	1a (5); 2b (1)	2
CP036186.1:417448-420015:-	417448	420015	-	1	855	Pstu14405_01930	QOZ94199.1		response regulator				Pstu14405_RS01935	WP_003282766.1		CHASE domain-containing protein				TRUE	TRUE											-0.286199	6.10732	96065.7	TRUE		non-cytoplasmic, cytoplasmic, transmembrane	CYT	-0.200913	CytoplasmicMembrane	9.99	signal transduction histidine kinase	0	1693	167	33	1a (19)	1a (18); 2b (1)
CP036186.1:420208-422140:-	420208	422140	-	3	643.333	Pstu14405_01935			EAL domain-containing protein		TRUE		Pstu14405_RS01940			EAL domain-containing protein	TRUE
CP036186.1:422265-422993:-	422265	422993	-	2	242	Pstu14405_01940	QOZ94200.1		monofunctional biosynthetic peptidoglycan transglycosylase				Pstu14405_RS01945	WP_003282765.1	mtgA	monofunctional biosynthetic peptidoglycan transglycosylase				TRUE		TRUE										-0.155372	10.1641	27705.7	TRUE		cytoplasmic, non-cytoplasmic, transmembrane	TMH	4.0243	CytoplasmicMembrane	10	Peptidoglycan polymerase that catalyzes glycan chain elongation from lipid-linked precursors	1.29e-176	491	72	33	1a (7)	1a (7)	4
CP036186.1:423061-423435:+	423061	423435	+	1	124	Pstu14405_01945	QOZ94201.1		DUF423 domain-containing protein				Pstu14405_RS01950	WP_003282764.1		DUF423 domain-containing protein																1.12581	11.3814	12745.2	TRUE	gram+	cytoplasmic, signal, non-cytoplasmic, transmembrane	SpI	5.03288	CytoplasmicMembrane	10	small membrane protein	6.71e-76	227
CP036186.1:423523-423723:+	423523	423723	+	1	66	Pstu14405_01950	QOZ94202.1	thiS	sulfur carrier protein ThiS				Pstu14405_RS01955	WP_003282763.1	thiS	sulfur carrier protein ThiS				TRUE	TRUE			TRUE	TRUE							-0.0848485	4.85532	7004.81				CYT	-0.200913	Unknown		COG2104 Sulfur transfer protein involved in thiamine biosynthesis	8.23e-39	129	12	71	1a (2)		1
CP036186.1:423801-424595:+	423801	424595	+	3	264	Pstu14405_01955	QOZ94203.1		thiazole synthase				Pstu14405_RS01960	WP_013984334.1		thiazole synthase				TRUE		TRUE										0.171212	5.23921	28267.6				CYT	-0.200913	Cytoplasmic	9.97	Catalyzes the rearrangement of 1-deoxy-D-xylulose 5- phosphate (DXP) to produce the thiazole phosphate moiety of thiamine. Sulfur is provided by the thiocarboxylate moiety of the carrier protein ThiS. In vitro, sulfur can be provided by H(2)S	5.86e-184	512	472	89	1a (21)	1a (20)	5
CP036186.1:424660-425376:+	424660	425376	+	1	238	Pstu14405_01960	QOZ94204.1	trmB	tRNA (guanosine(46)-N7)-methyltransferase TrmB				Pstu14405_RS01965	WP_003282761.1	trmB	tRNA (guanosine(46)-N7)-methyltransferase TrmB				TRUE		TRUE										-0.509244	7.81294	27045.6				CYT	-0.200913	Cytoplasmic	9.97	Catalyzes the formation of N(7)-methylguanine at position 46 (m7G46) in tRNA	2.23e-175	488	165	76	1a (16)	1a (16)	24
CP036186.1:425592-426932:+	425592	426932	+	3	446	Pstu14405_01965	QOZ94205.1		DUF1329 domain-containing protein				Pstu14405_RS01970	WP_003282760.1		DUF1329 domain-containing protein				TRUE	TRUE											-0.438117	6.19252	50260		gram+	non-cytoplasmic, signal	SpI	15.1982	Unknown		Protein of unknown function (DUF1329)	0	907	130	54	1a (17)	1a (17)	1
CP036186.1:426997-427920:-	426997	427920	-	1	307	Pstu14405_01970	QOZ94206.1	arcC	carbamate kinase				Pstu14405_RS01975	WP_003282759.1	arcC	carbamate kinase				TRUE		TRUE										-0.023127	4.96542	32675.9				CYT	-0.200913	Cytoplasmic	9.97	Belongs to the carbamate kinase family	2.11e-219	605	373	74	1a (21)	1a (20)	11
CP036186.1:427965-428975:-	427965	428975	-	2	336	Pstu14405_01975	QOZ94207.1		ornithine carbamoyltransferase				Pstu14405_RS01980	WP_003282758.1		ornithine carbamoyltransferase				TRUE	TRUE											-0.360417	6.06884	37921.8				CYT	-0.200913	Cytoplasmic	9.97	Reversibly catalyzes the transfer of the carbamoyl group from carbamoyl phosphate (CP) to the N(epsilon) atom of ornithine (ORN) to produce L-citrulline	2.98e-245	673	900	81	1a (25)	1a (25)
CP036186.1:429033-430289:-	429033	430289	-	2	418	Pstu14405_01980	QOZ94208.1	arcA	arginine deiminase				Pstu14405_RS01985	WP_003282757.1	arcA	arginine deiminase				TRUE	TRUE											-0.201675	5.5312	46263.1				CYT	-0.200913	Cytoplasmic	9.97	Arginine	2.49e-315	857	792	90	1a (40)	1a (40)	14
CP036186.1:430386-431813:-	430386	431813	-	2	475	Pstu14405_01985	QOZ94209.1	arcD	arginine-ornithine antiporter				Pstu14405_RS01990	WP_003282756.1	arcD	arginine-ornithine antiporter				TRUE	TRUE											0.897895	8.96248	50790.5	TRUE		cytoplasmic, non-cytoplasmic, transmembrane	TMH	9.63046	CytoplasmicMembrane	10	Arginine ornithine antiporter	0	880	29	8	1a (3)	1a (3)
CP036186.1:432006-432368:+	432006	432368	+	3	120	Pstu14405_01990	QOZ94210.1		DUF5064 family protein				Pstu14405_RS01995	WP_003282755.1		DUF5064 family protein				TRUE	TRUE											-0.47	6.53537	13927.6				CYT	-0.200913	Cytoplasmic	9.26	Domain of unknown function (DUF5064)	1.54e-88	259	23	27	1a (3)	1a (3)
CP036186.1:432375-432698:-	432375	432698	-	2	107	Pstu14405_01995	QOZ94211.1		DUF3392 domain-containing protein				Pstu14405_RS02000	WP_003282754.1		DUF3392 domain-containing protein				TRUE	TRUE											1.16355	7.9783	11859.1	TRUE		cytoplasmic, non-cytoplasmic, transmembrane	TMH	7.20921	CytoplasmicMembrane	10	Major facilitator superfamily	1.92e-67	204	5	12	1a (1)	1a (1)
CP036186.1:432708-433886:-	432708	433886	-	2	392	Pstu14405_02000	QOZ94212.1	hemW	radical SAM family heme chaperone HemW				Pstu14405_RS02005	WP_003282753.1	hemW	radical SAM family heme chaperone HemW				TRUE	TRUE											-0.266837	5.59548	43580.9				CYT	-0.200913	Cytoplasmic	9.26	Involved in the biosynthesis of porphyrin-containing compound	7.6e-290	790	189	46	1a (14)	1a (13)
CP036186.1:433883-434476:-	433883	434476	-	3	197	Pstu14405_02005	QOZ94213.1	rdgB	RdgB/HAM1 family non-canonical purine NTP pyrophosphatase				Pstu14405_RS02010	WP_003282752.1	rdgB	RdgB/HAM1 family non-canonical purine NTP pyrophosphatase				TRUE		TRUE										-0.0593909	5.68176	21214.1				CYT	-0.200913	Cytoplasmic	9.97	Pyrophosphatase that catalyzes the hydrolysis of nucleoside triphosphates to their monophosphate derivatives, with a high preference for the non-canonical purine nucleotides XTP (xanthosine triphosphate), dITP (deoxyinosine triphosphate) and ITP. Seems to function as a house-cleaning enzyme that removes non-canonical purine nucleotides from the nucleotide pool, thus preventing their incorporation…	1.79e-138	391	188	70	1a (9)	1a (9)	130
CP036186.1:434473-434895:-	434473	434895	-	1	140	Pstu14405_02010	QOZ94214.1		DUF4426 domain-containing protein				Pstu14405_RS02015	WP_003282751.1		DUF4426 domain-containing protein				TRUE		TRUE										-0.0692857	6.72533	15338.3		gram-	non-cytoplasmic, signal	SpI	10.5476	Unknown		Domain of unknown function (DUF4426)	1.1e-93	273	250	81	1a (13)	1a (14)	5
CP036186.1:434921-435520:-	434921	435520	-	3	199	Pstu14405_02015	QOZ94215.1	metW	methionine biosynthesis protein MetW				Pstu14405_RS02020	WP_003282750.1	metW	methionine biosynthesis protein MetW				TRUE	TRUE											-0.242714	5.85387	22770.8				CYT	-0.200913	Cytoplasmic	9.97	Methionine biosynthesis protein MetW	2.36e-153	429	78	75	1a (8)	1a (8)
CP036186.1:435530-436669:-	435530	436669	-	3	379	Pstu14405_02020	QOZ94216.1		homoserine O-acetyltransferase				Pstu14405_RS02025	WP_003282749.1		homoserine O-acetyltransferase				TRUE		TRUE										-0.133509	5.59525	41694.7				CYT	-0.200913	Cytoplasmic	9.26	Transfers a succinyl group from succinyl-CoA to L- homoserine, forming succinyl-L-homoserine	1.46e-285	778	290	63	1a (18)	1a (17)	25
CP036186.1:436799-438766:-	436799	438766	-	3	655	Pstu14405_02025	QOZ94217.1		GTPase				Pstu14405_RS02030	WP_036991432.1		dynamin-like GTPase family protein				TRUE	TRUE											-0.395878	8.41901	74967.9				CYT	-0.200913	Cytoplasmic	8.96	GTPases (dynamin-related)	0	1232	151	41	1a (17)	1a (17)	2
CP036186.1:439038-439628:-	439038	439628	-	2	196	Pstu14405_02030	QOZ94218.1		YggT family protein				Pstu14405_RS02035	WP_003282747.1		YggT family protein				TRUE	TRUE											1.19949	10.1588	21594.3	TRUE		cytoplasmic, non-cytoplasmic, transmembrane	CYT	-0.200913	CytoplasmicMembrane	10	Integral membrane protein	1.33e-119	343	47	33	1a (5)	1a (5)
CP036186.1:439638-440462:-	439638	440462	-	2	274	Pstu14405_02035	QOZ94219.1		pyrroline-5-carboxylate reductase				Pstu14405_RS02040	WP_003282745.1	proC	pyrroline-5-carboxylate reductase				TRUE		TRUE										0.10219	5.27815	28580.3				SpI	3.03521	Cytoplasmic	9.26	Catalyzes the reduction of 1-pyrroline-5-carboxylate (PCA) to L-proline	3.48e-181	506	318	82	1a (15)	1a (15)	6
CP036186.1:440473-441162:-	440473	441162	-	1	229	Pstu14405_02040	QOZ94220.1		YggS family pyridoxal phosphate-dependent enzyme				Pstu14405_RS02045	WP_003282744.1		YggS family pyridoxal phosphate-dependent enzyme				TRUE		TRUE										-0.216594	6.2219	24848.1				CYT	-0.200913	Cytoplasmic	9.26	Pyridoxal 5'-phosphate (PLP)-binding protein, which is involved in PLP homeostasis	9.76e-161	450	169	77	1a (12)	1a (12)	80
CP036186.1:441229-442263:+	441229	442263	+	1	344	Pstu14405_02045	QOZ94221.1		type IV pilus twitching motility protein PilT				Pstu14405_RS02050	WP_003282742.1	pilT	type IV pilus twitching motility protein PilT				TRUE	TRUE											-0.142442	6.38242	37916.2				CYT	-0.200913	Cytoplasmic	9.97	twitching motility protein PilT	1.53e-242	667	526	80	1a (27)	1a (26); 2b (1)	1
CP036186.1:442349-443494:+	442349	443494	+	2	381	Pstu14405_02050	QOZ94222.1		PilT/PilU family type 4a pilus ATPase				Pstu14405_RS02055	WP_003282740.1		PilT/PilU family type 4a pilus ATPase				TRUE	TRUE											-0.21916	6.43397	42499.3				CYT	-0.200913	Cytoplasmic	9.97	COG5008 Tfp pilus assembly protein, ATPase PilU	2.1e-270	740	416	80	1a (25)	1a (25)
CP036186.1:443491-444327:-	443491	444327	-	1	278	Pstu14405_02055	QOZ94223.1		DNA metabolism protein				Pstu14405_RS02060	WP_003282739.1		TIGR03915 family putative DNA repair protein																-0.667986	8.39793	31634.2				CYT	-0.200913	Cytoplasmic	8.96	Domain of unknown function (DUF4130	1.31e-212	585
CP036186.1:444327-445538:-	444327	445538	-	2	403	Pstu14405_02060	QOZ94224.1		putative DNA modification/repair radical SAM protein				Pstu14405_RS02065	WP_003282738.1		putative DNA modification/repair radical SAM protein																-0.242184	9.27205	44995.3				CYT	-0.200913	Cytoplasmic	8.96	DNA-binding protein with the Helix-hairpin-helix motif	1.27e-289	791
CP036186.1:445672-446067:+	445672	446067	+	1	131	Pstu14405_02065	QOZ94225.1		TM2 domain-containing protein				Pstu14405_RS02070	WP_003282737.1		TM2 domain-containing protein																0.467939	8.06656	15298.7	TRUE		cytoplasmic, non-cytoplasmic, transmembrane	TMH	9.3601	CytoplasmicMembrane	10	membrane	1.43e-96	280
CP036186.1:446141-447415:-	446141	447415	-	3	424	Pstu14405_02070	QOZ94226.1		dihydroorotase				Pstu14405_RS02075	WP_003282736.1		dihydroorotase				TRUE		TRUE										0.16533	5.38358	44288.8				CYT	-0.200913	Cytoplasmic	9.26	COG0044 Dihydroorotase and related cyclic amidohydrolases	9.05e-296	808	466	77	1a (23); 3b (1)	1a (23); 3b (1)	21
CP036186.1:447415-448431:-	447415	448431	-	1	338	Pstu14405_02075	QOZ94227.1		aspartate carbamoyltransferase catalytic subunit				Pstu14405_RS02080	WP_003282735.1		aspartate carbamoyltransferase catalytic subunit				TRUE	TRUE											-0.109467	6.01512	36990				CYT	-0.200913	Cytoplasmic	9.97	Belongs to the ATCase OTCase family	4.67e-234	645	571	91	1a (29)	1a (29)
CP036186.1:448487-448999:-	448487	448999	-	3	170	Pstu14405_02080	QOZ94228.1	pyrR	bifunctional pyr operon transcriptional regulator/uracil phosphoribosyltransferase PyrR				Pstu14405_RS02085	WP_003282734.1	pyrR	bifunctional pyr operon transcriptional regulator/uracil phosphoribosyltransferase PyrR				TRUE	TRUE											-0.0482353	4.81781	18760.3				CYT	-0.200913	Cytoplasmic	9.97	uracil phosphoribosyltransferase	2.95e-117	335	192	88	1a (11)	1a (11)
CP036186.1:449021-449449:-	449021	449449	-	3	142	Pstu14405_02085	QOZ94229.1	ruvX	Holliday junction resolvase RuvX				Pstu14405_RS02090	WP_003282733.1	ruvX	Holliday junction resolvase RuvX				TRUE		TRUE										-0.361268	6.28431	15690.7				CYT	-0.200913	Cytoplasmic	9.26	Could be a nuclease involved in processing of the 5'-end of pre-16S rRNA	2.13e-101	293	82	75	1a (7)	1a (7)	5
CP036186.1:449446-450015:-	449446	450015	-	1	189	Pstu14405_02090	QOZ94230.1		YqgE/AlgH family protein				Pstu14405_RS02095	WP_003282732.1		YqgE/AlgH family protein				TRUE		TRUE										0.138624	4.55936	20227.8				CYT	-0.200913	Unknown		Belongs to the UPF0301 (AlgH) family	3.64e-134	380	42	16	1a (3)	1a (3)	23
CP036186.1:450079-450972:-	450079	450972	-	1	297	Pstu14405_02095	QOZ94231.1		energy transducer TonB				Pstu14405_RS02100	WP_036991428.1		energy transducer TonB				TRUE	TRUE											-0.704714	9.41627	33434.4	TRUE		cytoplasmic, non-cytoplasmic, transmembrane	CYT	-0.200913	Unknown		COG0810 Periplasmic protein TonB, links inner and outer membranes	5.06e-195	542	199	61	1a (18)	1a (18)
CP036186.1:451060-452010:-	451060	452010	-	1	316	Pstu14405_02100	QOZ94232.1		glutathione synthase				Pstu14405_RS02105	WP_003282730.1	gshB	glutathione synthase				TRUE	TRUE											-0.19462	5.37068	35505.4				CYT	-0.200913	Cytoplasmic	9.97	Belongs to the prokaryotic GSH synthase family	1.1e-230	634	666	85	1a (28)	1a (29)	1
CP036186.1:452246-452653:+	452246	452653	+	2	135	Pstu14405_02105	QOZ94233.1		response regulator				Pstu14405_RS02110	WP_003282729.1	pilG	twitching motility response regulator PilG				TRUE		TRUE										-0.0844444	6.82292	14826.1				CYT	-0.200913	Cytoplasmic	9.97	response regulator	2.96e-91	267	374	80	1a (16)	1a (16)	252
CP036186.1:452697-453062:+	452697	453062	+	3	121	Pstu14405_02110	QOZ94234.1		response regulator				Pstu14405_RS02115	WP_003282728.1	pilH	twitching motility response regulator PilH				TRUE		TRUE										-0.2	5.88058	13240.2				CYT	-0.200913	Cytoplasmic	9.26	Type IV pilus response regulator PilH	4.97e-81	240	717	98	1a (19)	1a (21)	71
CP036186.1:453104-453640:+	453104	453640	+	2	178	Pstu14405_02115	QOZ94235.1		chemotaxis protein CheW				Pstu14405_RS02120	WP_003282727.1		chemotaxis protein CheW				TRUE	TRUE											0.0544944	5.63726	20002.9				CYT	-0.200913	Cytoplasmic	9.97	Chemotaxis signal transduction protein	4.86e-129	366	94	40	1a (4); 3b (1)	1a (5); 2b (1); 3b (1)
CP036186.1:453721-455769:+	453721	455769	+	1	682	Pstu14405_02120	QOZ94236.1		chemotaxis protein				Pstu14405_RS02125	WP_003282725.1		methyl-accepting chemotaxis protein				TRUE		TRUE										-0.0260997	4.45904	72634.3	TRUE		non-cytoplasmic, cytoplasmic, transmembrane	TMH	4.30655	OuterMembrane	9.93	chemotaxis protein	0	1003	687	49	1a (29)	1a (29)	256
CP036186.1:455831-456697:+	455831	456697	+	2	288	Pstu14405_02125	QOZ97759.1		protein-glutamate O-methyltransferase CheR				Pstu14405_RS02130	WP_003282724.1		protein-glutamate O-methyltransferase				TRUE	TRUE											-0.146528	5.91423	32515.8				CYT	-0.200913	Cytoplasmic	9.26	COG1352 Methylase of chemotaxis methyl-accepting proteins	1.52e-207	573	27	32	1a (6)	1a (6)
CP036186.1:456709-463959:+	456709	463959	+	1	2416	Pstu14405_02130	QOZ97760.1		response regulator				Pstu14405_RS21670	WP_003282723.1		Hpt domain-containing protein				TRUE	TRUE											-0.178849	4.41596	264099				CYT	-0.200913	Unknown (This protein may have multiple localization sites.)		COG0643 Chemotaxis protein histidine kinase and related kinases	0	4398	1765	60	1a (109)	1a (109)	2
CP036186.1:463952-465004:+	463952	465004	+	2	350	Pstu14405_02135	QOZ94237.1		chemotaxis protein CheB				Pstu14405_RS02140	WP_003282722.1		chemotaxis protein CheB				TRUE	TRUE											-0.227714	4.93433	37875.2				CYT	-0.200913	Cytoplasmic	9.26	COG2201 Chemotaxis response regulator containing a CheY-like receiver domain and a methylesterase domain	1.33e-255	700	105	59	1a (11)	1a (11)
CP036186.1:465001-465474:+	465001	465474	+	1	157	Pstu14405_02140	QOZ94238.1		chemotaxis protein CheW				Pstu14405_RS02145	WP_003282721.1		chemotaxis protein CheW				TRUE		TRUE										0.373248	4.79598	16618.2			non-cytoplasmic, signal	TMH	-0.0329532	CytoplasmicMembrane	9.82	Two component signalling adaptor domain	4.82e-103	298	88	88	1a (8)	1a (9)	7
CP036186.1:465497-466213:-	465497	466213	-	3	238	Pstu14405_02145	QOZ94239.1		16S rRNA (uracil(1498)-N(3))-methyltransferase				Pstu14405_RS02150	WP_003282720.1		16S rRNA (uracil(1498)-N(3))-methyltransferase				TRUE	TRUE											-0.0222689	6.17734	26066.6				CYT	-0.200913	Unknown		Specifically methylates the N3 position of the uracil ring of uridine 1498 (m3U1498) in 16S rRNA. Acts on the fully assembled 30S ribosomal subunit	4.65e-168	469	165	85	1a (16)	1a (16)
CP036186.1:466306-467712:-	466306	467712	-	1	468	Pstu14405_02150	QOZ94240.1		adenosylmethionine--8-amino-7-oxononanoate transaminase				Pstu14405_RS02155	WP_003282719.1		adenosylmethionine--8-amino-7-oxononanoate transaminase				TRUE	TRUE											-0.155128	5.70808	52473.2				CYT	-0.200913	Cytoplasmic	9.97	Catalyzes the transfer of the alpha-amino group from S- adenosyl-L-methionine (SAM) to 7-keto-8-aminopelargonic acid (KAPA) to form 7,8-diaminopelargonic acid (DAPA). It is the only animotransferase known to utilize SAM as an amino donor	0	956	672	95	1a (30)	1a (29); 2b (1)	3
CP036186.1:467878-468432:+	467878	468432	+	1	184	Pstu14405_02155	QOZ97761.1		cytochrome b				Pstu14405_RS02160	WP_003282717.1		cytochrome b																0.54837	10.0697	20394.9	TRUE		cytoplasmic, non-cytoplasmic, transmembrane	TMH	20.4451	CytoplasmicMembrane	10	Cytochrome b561	2.39e-132	375
CP036186.1:468458-469033:+	468458	469033	+	2	191	Pstu14405_02160	QOZ94241.1		YceI family protein				Pstu14405_RS02165	WP_003282716.1		YceI family protein				TRUE		TRUE										-0.170157	6.19348	20472.8		gram+	non-cytoplasmic, signal	SpI	26.068	Unknown		UPF0312 protein	3.49e-133	377	516	88	1a (17)	1a (17)	3
CP036186.1:469293-470435:+	469293	470435	+	3	380	Pstu14405_02165	QOZ94242.1		efflux RND transporter periplasmic adaptor subunit				Pstu14405_RS02170	WP_003282714.1		efflux RND transporter periplasmic adaptor subunit				TRUE		TRUE										-0.209737	5.20477	40562.4		gram-	non-cytoplasmic, signal	SpII	19.3664	CytoplasmicMembrane	9.97	Belongs to the membrane fusion protein (MFP) (TC 8.A.1) family	1.75e-257	707	285	64	1a (17)	1a (16)	16
CP036186.1:470450-473587:+	470450	473587	+	2	1045	Pstu14405_02170	QOZ94243.1		efflux RND transporter permease subunit				Pstu14405_RS02175	WP_003282713.1		efflux RND transporter permease subunit				TRUE	TRUE											0.331196	5.66477	112826	TRUE		cytoplasmic, signal, non-cytoplasmic, transmembrane	TMH	5.66391	CytoplasmicMembrane	10	efflux pump	0	1969	418	38	1a (31)	1a (31)
CP036186.1:473584-475008:+	473584	475008	+	1	474	Pstu14405_02175	QOZ94244.1	adeC	AdeC/AdeK/OprM family multidrug efflux complex outer membrane factor				Pstu14405_RS02180	WP_003282712.1		AdeC/AdeK/OprM family multidrug efflux complex outer membrane factor				TRUE		TRUE										-0.216878	4.84236	51691.2			non-cytoplasmic, signal	SpII	20.182	OuterMembrane (This protein may have multiple localization sites.)	10	COG1538 Outer membrane protein	4.6e-296	813	408	67	1a (22)	1a (22)	9
CP036186.1:475112-476932:-	475112	476932	-	3	606	Pstu14405_02180	QOZ94245.1		DEAD/DEAH box helicase				Pstu14405_RS02185	WP_003282710.1		DEAD/DEAH box helicase				TRUE		TRUE										-0.637294	9.96702	66118.5			non-cytoplasmic, signal	SpI	3.10506	Cytoplasmic	9.97	DEAD-box RNA helicase involved in ribosome assembly. Has RNA-dependent ATPase activity and unwinds double-stranded RNA	0	931	983	68	1a (48)	1a (46); 2b (1)	15
CP036186.1:477166-478014:-	477166	478014	-	1	282	Pstu14405_02185	QOZ94246.1	metF	methylenetetrahydrofolate reductase [NAD(P)H]				Pstu14405_RS02190	WP_003282709.1	metF	methylenetetrahydrofolate reductase [NAD(P)H]				TRUE		TRUE										-0.232624	5.32692	31337.1				CYT	-0.200913	Cytoplasmic	9.97	reductase	2.01e-209	578	500	91	1a (24)	1a (24)	43
CP036186.1:478108-479514:-	478108	479514	-	1	468	Pstu14405_02190	QOZ94247.1		adenosylhomocysteinase				Pstu14405_RS02195	WP_003282708.1	ahcY	adenosylhomocysteinase				TRUE		TRUE										-0.109402	5.33141	50949.8				CYT	-0.200913	Cytoplasmic	9.97	May play a key role in the regulation of the intracellular concentration of adenosylhomocysteine	0	936	1672	89	1a (65)	1a (61); 2b (2)	59
CP036186.1:479859-480296:+	479859	480296	+	3	145	Pstu14405_02195	QOZ94248.1		hypothetical protein				Pstu14405_RS02200	WP_003282707.1		hypothetical protein				TRUE	TRUE											-0.301379	4.91489	15453		gram-	non-cytoplasmic, signal	SpI	13.703	Unknown		-	3.37e-104	300	8	25	1a (2)	1a (2)
CP036186.1:480404-480850:+	480404	480850	+	2	148	Pstu14405_02200	QOZ94249.1		cytochrome c				Pstu14405_RS02205	WP_003282706.1		cytochrome c				TRUE	TRUE											-0.421622	5.45981	16455.5			non-cytoplasmic, signal	SpII	13.8881	Unknown		Cytochrome c, class II	2.26e-99	288	74	50	1a (6)	1a (6)
CP036186.1:480857-481237:-	480857	481237	-	3	126	Pstu14405_02205	QOZ94250.1		DUF1090 domain-containing protein				Pstu14405_RS02210	WP_003282705.1		DUF1090 domain-containing protein																-0.718254	7.89481	14347		gram-	non-cytoplasmic, signal	SpI	10.8482	Unknown		Protein of unknown function (DUF1090)	5.7e-78	233
CP036186.1:481297-482964:-	481297	482964	-	1	555	Pstu14405_02210	QOZ94251.1	ligB	NAD-dependent DNA ligase LigB				Pstu14405_RS02215	WP_003282703.1	ligB	NAD-dependent DNA ligase LigB																-0.334595	7.70409	61926.5		gram-	non-cytoplasmic, signal	SpII	8.32923	CytoplasmicMembrane	9.76	catalyzes the formation of phosphodiester linkages between 5'-phosphoryl and 3'-hydroxyl groups in double-stranded DNA using NAD as a coenzyme and as the energy source for the reaction	0	1117
CP036186.1:483055-484386:-	483055	484386	-	1	443	Pstu14405_02215	QOZ94252.1		ferric reductase				Pstu14405_RS02220	WP_003282702.1		ferric reductase-like transmembrane domain-containing protein				TRUE	TRUE											0.0817156	9.84608	50143.9	TRUE		cytoplasmic, non-cytoplasmic, transmembrane	TMH	7.85715	CytoplasmicMembrane	10	Ferric reductase	0	916	101	37	1a (12)	1a (12)
CP036186.1:484562-485485:+	484562	485485	+	2	307	Pstu14405_02220	QOZ94253.1		ABC transporter ATP-binding protein				Pstu14405_RS02225	WP_003282701.1		ABC transporter ATP-binding protein				TRUE	TRUE											-0.0980456	6.01796	34281.2				CYT	-0.200913	CytoplasmicMembrane	7.88	ABC-type multidrug transport system, ATPase component	4.25e-219	604	153	57	1a (15)	1a (16)
CP036186.1:485498-486259:+	485498	486259	+	2	253	Pstu14405_02225	QOZ94254.1		ABC transporter permease				Pstu14405_RS02230	WP_003282699.1		ABC transporter permease																1.00909	7.72814	28095.3	TRUE		non-cytoplasmic, cytoplasmic, transmembrane	TMH	5.96024	CytoplasmicMembrane	10	Transport permease protein	2.58e-177	494	1	4	1a (1)
CP036186.1:486329-486898:+	486329	486898	+	2	189	Pstu14405_02230	QOZ94255.1		DUF2780 domain-containing protein				Pstu14405_RS02235	WP_003282698.1		DUF2780 domain-containing protein				TRUE		TRUE										0.348148	4.23288	18602.8		gram+	non-cytoplasmic, signal	SpI	18.7244	Unknown		Protein of unknown function VcgC/VcgE (DUF2780)	2.15e-117	337	90	52	1a (6)	1a (6)	228
CP036186.1:486971-487609:-	486971	487609	-	3	212	Pstu14405_02235	QOZ94256.1		DUF2931 family protein				Pstu14405_RS02240	WP_003282697.1		DUF2931 family protein																-0.309434	8.80601	23359.4		gram-	non-cytoplasmic, signal	SpII	5.08348	Unknown		Protein of unknown function (DUF2931)	6.21e-160	447	3	9	1a (1)	1a (1)
CP036186.1:487606-489505:-	487606	489505	-	3	632.333	Pstu14405_02240			type IV secretion protein Rhs		TRUE
CP036186.1:489866-491056:-	489866	491056	-	3	396	Pstu14405_02245	QOZ94257.1		methionine adenosyltransferase				Pstu14405_RS02250	WP_003282695.1	metK	methionine adenosyltransferase				TRUE	TRUE											-0.109343	5.31242	42595.7				CYT	-0.200913	Cytoplasmic	9.97	Catalyzes the formation of S-adenosylmethionine (AdoMet) from methionine and ATP. The overall synthetic reaction is composed of two sequential steps, AdoMet formation and the subsequent tripolyphosphate hydrolysis which occurs prior to release of AdoMet from the enzyme	1.16e-286	783	1177	76	1a (37)	1a (36)
CP036186.1:491071-492072:-	491071	492072	-	1	333	Pstu14405_02250	QOZ94258.1		metalloregulator ArsR/SmtB family transcription factor				Pstu14405_RS02255	WP_003282694.1		metalloregulator ArsR/SmtB family transcription factor				TRUE	TRUE											-0.048048	5.55433	36104.6				CYT	-0.200913	Cytoplasmic	9.97	transcriptional	1.2e-238	656	174	80	1a (17)	1a (17)
CP036186.1:492155-492757:-	492155	492757	-	3	200	Pstu14405_02255	QOZ94259.1		LysE family translocator				Pstu14405_RS02260	WP_003282693.1		LysE family translocator				TRUE	TRUE											0.9855	6.70509	21483.5	TRUE	gram+	non-cytoplasmic, signal, cytoplasmic, transmembrane	SpI	7.31593	CytoplasmicMembrane	10	threonine efflux protein	4.18e-134	380	21	9	1a (3)	1a (3)
CP036186.1:492754-493650:-	492754	493650	-	1	298	Pstu14405_02260	QOZ94260.1		iron hydroxylase				Pstu14405_RS02265	WP_003282692.1		TauD/TfdA family dioxygenase				TRUE		TRUE										-0.395302	5.53154	34219.3				CYT	-0.200913	Unknown		Taurine catabolism dioxygenase TauD, TfdA family	3e-219	604	384	85	1a (27)	1a (24)	19
CP036186.1:493795-494733:+	493795	494733	+	1	312	Pstu14405_02265	QOZ94261.1		LysR family transcriptional regulator				Pstu14405_RS02270	WP_003282691.1		LysR substrate-binding domain-containing protein				TRUE	TRUE											-0.0945513	5.73906	34619.1				CYT	-0.200913	Cytoplasmic	9.26	Transcriptional regulator	1.05e-226	624	29	46	1a (9)	1a (9)
CP036186.1:494828-496825:+	494828	496825	+	2	665	Pstu14405_02270	QOZ94262.1	tkt	transketolase				Pstu14405_RS02275	WP_003282690.1	tkt	transketolase				TRUE		TRUE										-0.249925	5.25411	72706.2	TRUE			CYT	-0.200913	Cytoplasmic	9.97	Catalyzes the transfer of a two-carbon ketol group from a ketose donor to an aldose acceptor, via a covalent intermediate with the cofactor thiamine pyrophosphate	0	1344	1303	87	1a (51)	1a (50)	23
CP036186.1:496934-497980:+	496934	497980	+	2	348	Pstu14405_02275	QOZ94263.1	epd	erythrose-4-phosphate dehydrogenase				Pstu14405_RS02280	WP_003282689.1	epd	erythrose-4-phosphate dehydrogenase				TRUE	TRUE											-0.054023	5.57343	38031.6				CYT	-0.200913	Cytoplasmic	9.97	Catalyzes the NAD-dependent conversion of D-erythrose 4- phosphate to 4-phosphoerythronate	1.89e-254	697	122	57	1a (12)	1a (13)
CP036186.1:498027-499187:+	498027	499187	+	3	386	Pstu14405_02280	QOZ94264.1		phosphoglycerate kinase				Pstu14405_RS02285	WP_003282688.1		phosphoglycerate kinase				TRUE		TRUE										0.226166	4.91296	40365.1				CYT	-0.200913	Cytoplasmic	9.97	Belongs to the phosphoglycerate kinase family	6.71e-265	727	885	86	1a (33)	1a (33)	204
CP036186.1:499319-499510:+	499319	499510	+	2	63	Pstu14405_02285	QOZ94265.1		hypothetical protein				Pstu14405_RS02290	WP_003282687.1		hypothetical protein								TRUE								0.198413	4.22805	6285.11		gram-	non-cytoplasmic, signal	SpII	17.2501	Unknown		-	2.33e-39	130					3
CP036186.1:499534-499869:+	499534	499869	+	1	111	Pstu14405_02290	QOZ94266.1		hypothetical protein				Pstu14405_RS02295	WP_003282686.1		MliC family protein				TRUE	TRUE											-0.254054	8.88421	12239.9			non-cytoplasmic, signal	SpII	12.7913	Unknown		Membrane-bound lysozyme-inhibitor of c-type lysozyme	7.93e-80	236	92	45	1a (6)	1a (6)
CP036186.1:500049-501113:+	500049	501113	+	3	354	Pstu14405_02295	QOZ94267.1	fba	fructose-bisphosphate aldolase class II				Pstu14405_RS02300	WP_003282685.1	fba	fructose-bisphosphate aldolase class II				TRUE		TRUE										-0.119492	5.31555	38328.2				CYT	-0.200913	Cytoplasmic	9.97	Aldolase	8.07e-259	709	960	88	1a (35)	1a (33)	52
CP036186.1:501179-501559:-	501179	501559	-	3	126	Pstu14405_02300	QOZ94268.1		response regulator				Pstu14405_RS02305	WP_003282684.1		response regulator				TRUE	TRUE											0.288095	5.24535	13789.9				CYT	-0.200913	Cytoplasmic	9.26	COG0784 FOG CheY-like receiver	3.05e-82	243	53	90	1a (6)	1a (6)
CP036186.1:501832-502446:+	501832	502446	+	1	204	Pstu14405_02305	QOZ94269.1		class I SAM-dependent methyltransferase				Pstu14405_RS02310	WP_003282683.1		class I SAM-dependent methyltransferase				TRUE		TRUE										-0.408824	5.65698	22778.2				CYT	-0.200913	Cytoplasmic	8.96	COG0500 SAM-dependent methyltransferases	1.16e-151	425	54	66	1a (9)	1a (8); 2b (1)	2
CP036186.1:502617-502895:+	502617	502895	+	3	92	Pstu14405_02310	QOZ94270.1		DUF3509 domain-containing protein				Pstu14405_RS02315	WP_003282682.1		DUF3509 domain-containing protein				TRUE			TRUE	TRUE	TRUE							-0.320652	6.55953	10276.5				CYT	-0.200913	Unknown		Protein of unknown function (DUF3509)	2.63e-58	180	7	27	1a (2)	1a (2)	66
CP036186.1:502985-503458:+	502985	503458	+	2	157	Pstu14405_02315	QOZ94271.1		hemerythrin domain-containing protein				Pstu14405_RS02320	WP_003282681.1		hemerythrin domain-containing protein				TRUE	TRUE											-0.598726	4.93154	18075.4				CYT	-0.200913	Cytoplasmic	9.97	Hemerythrin HHE cation binding domain	1.33e-100	292	118	54	1a (7)	1a (8)
CP036186.1:503684-505999:+	503684	505999	+	2	771	Pstu14405_02320	QOZ94272.1		EAL domain-containing protein				Pstu14405_RS02325	WP_003282680.1		EAL domain-containing protein																-0.0910506	5.79987	86303.8				CYT	-0.200913	CytoplasmicMembrane	7.88	Sensory box GGDEF family protein	0	1508
CP036186.1:506076-506381:+	506076	506381	+	3	101	Pstu14405_02325	QOZ94273.1		hypothetical protein				Pstu14405_RS02330	WP_003282679.1		hypothetical protein				TRUE			TRUE									-0.478218	4.05003	9653.37			non-cytoplasmic, signal	SpII	14.4972	Unknown		-	6.72e-14	68.9					16
CP036186.1:506449-506631:+	506449	506631	+	1	60	Pstu14405_02330	QOZ94274.1		hypothetical protein				Pstu14405_RS02335	WP_003282678.1		hypothetical protein				TRUE			TRUE	TRUE	TRUE							-0.595	4.24669	6523.17		gram-	non-cytoplasmic, signal	SpII	20.7987	Unknown		-	7.21e-35	119					11
CP036186.1:506655-507839:-	506655	507839	-	2	394	Pstu14405_02335	QOZ94275.1		NAD(P)/FAD-dependent oxidoreductase				Pstu14405_RS02340	WP_003282677.1		NAD(P)/FAD-dependent oxidoreductase				TRUE	TRUE											-0.0251269	5.78555	42928.5	TRUE		cytoplasmic, non-cytoplasmic, transmembrane	SpI	2.81826	Unknown (This protein may have multiple localization sites.)		Flavoprotein	1.87e-291	795	85	38	1a (11)	1a (11)
CP036186.1:508050-508727:+	508050	508727	+	3	225	Pstu14405_02340	QOZ94276.1		transporter substrate-binding domain-containing protein				Pstu14405_RS02345	WP_003282676.1		transporter substrate-binding domain-containing protein				TRUE	TRUE											-0.371111	5.45594	25508.5				CYT	-0.200913	Unknown		COG0834 ABC-type amino acid transport signal transduction systems, periplasmic component domain	2.71e-165	461	5	19	1a (3)	1a (3)
CP036186.1:508724-510904:-	508724	510904	-	3	726	Pstu14405_02345	QOZ94277.1	yccS	TIGR01666 family membrane protein				Pstu14405_RS02350	WP_003282675.1	yccS	YccS family putative transporter				TRUE	TRUE											0.0950413	7.30173	81028.5	TRUE		non-cytoplasmic, cytoplasmic, transmembrane	TMH	3.48198	CytoplasmicMembrane	10	membrane	0	1400	121	28	1a (13)	1a (14)	1
CP036186.1:511036-512415:-	511036	512415	-	1	459	Pstu14405_02350	QOZ94278.1	dbpA	ATP-dependent RNA helicase DbpA				Pstu14405_RS02355	WP_003282674.1	dbpA	ATP-dependent RNA helicase DbpA				TRUE	TRUE											-0.00958606	8.3956	49536.9			non-cytoplasmic, signal	SpI	3.07402	Unknown (This protein may have multiple localization sites.)		Belongs to the DEAD box helicase family	0	881	374	74	1a (22); 3b (1)	1a (21); 2b (1); 3b (1)
CP036186.1:512598-513107:+	512598	513107	+	3	169	Pstu14405_02355	QOZ94279.1		ATP-dependent zinc protease				Pstu14405_RS02360	WP_003282673.1		ATP-dependent zinc protease				TRUE		TRUE										-0.321893	4.91751	18828.1		gram+	non-cytoplasmic, signal	SpI	10.5363	Unknown (This protein may have multiple localization sites.)		protein conserved in archaea	3.33e-118	338	37	61	1a (10)	1a (10)	133
CP036186.1:513855-514118:+	513855	514118	+	3	87	Pstu14405_02360	QOZ94280.1		DUF4212 domain-containing protein				Pstu14405_RS02365	WP_003282672.1		DUF4212 domain-containing protein				TRUE	TRUE			TRUE	TRUE							0.410345	5.70615	9804.24	TRUE		cytoplasmic, non-cytoplasmic, transmembrane	TMH	12.1953	CytoplasmicMembrane	9.82	membrane	4.49e-59	182	9	29	1a (2)	1a (2)
CP036186.1:514124-515893:+	514124	515893	+	2	589	Pstu14405_02365	QOZ94281.1		cation acetate symporter				Pstu14405_RS02370	WP_003282671.1		cation acetate symporter				TRUE	TRUE											0.60034	5.35329	62902.7	TRUE		non-cytoplasmic, cytoplasmic, transmembrane	TMH	14.2606	CytoplasmicMembrane	10	Belongs to the sodium solute symporter (SSF) (TC 2.A.21) family	0	1137	113	15	1a (6)	1a (6)
CP036186.1:515991-516509:+	515991	516509	+	3	172	Pstu14405_02370	QOZ94282.1		hypothetical protein				Pstu14405_RS02375	WP_003282670.1		hypothetical protein				TRUE	TRUE											0.0959302	6.96644	19275.2	TRUE		cytoplasmic, non-cytoplasmic, transmembrane	TMH	5.69589	CytoplasmicMembrane	9.82	-	1.35e-123	352	32	26	1a (3)	1a (2)
CP036186.1:516733-517440:-	516733	517440	-	1	235	Pstu14405_02375	QOZ94283.1		3'-5' exonuclease				Pstu14405_RS02380	WP_003282669.1		3'-5' exonuclease				TRUE	TRUE											0.0170213	6.44409	26364.4				CYT	-0.200913	CytoplasmicMembrane	8.46	COG0847 DNA polymerase III, epsilon subunit and related 3'-5' exonucleases	1.06e-167	468	29	34	1a (5)	1a (5)
CP036186.1:517437-519371:-	517437	519371	-	2	644	Pstu14405_02380	QOZ94284.1		CBS domain-containing protein				Pstu14405_RS02385	WP_003282668.1		DUF294 nucleotidyltransferase-like domain-containing protein				TRUE	TRUE											-0.210093	5.89121	72214.4				CYT	-0.200913	Cytoplasmic	9.97	signal-transduction protein containing cAMP-binding and CBS domains	0	1283	280	61	1a (29)	1a (30); 2b (2)
CP036186.1:519557-519961:-	519557	519961	-	3	134	Pstu14405_02385	QOZ94285.1		phosphate ABC transporter substrate-binding protein				Pstu14405_RS02390	WP_003282667.1		hypothetical protein				TRUE	TRUE											0.167164	7.79863	13802.6		gram-	non-cytoplasmic, signal	SpI	15.1046	Unknown		ABC-type phosphate transport system, periplasmic component	1.47e-86	255	87	61	1a (8)	1a (8)
CP036186.1:519973-521112:-	519973	521112	-	1	379	Pstu14405_02390	QOZ94286.1		porin				Pstu14405_RS02395	WP_003282666.1		porin				TRUE	TRUE											-0.290237	4.48155	41727.7		gram+	non-cytoplasmic, signal	SpI	19.6628	Unknown		Forms passive diffusion pores that allow small molecular weight hydrophilic materials across the outer membrane	2.59e-279	763	66	27	1a (7)	1a (7)
CP036186.1:521132-522754:-	521132	522754	-	3	540	Pstu14405_02395			methyl-accepting chemotaxis protein		TRUE
CP036186.1:522950-525130:-	522950	525130	-	3	726	Pstu14405_02400	QOZ94287.1		malate synthase G				Pstu14405_RS02405	WP_003282663.1		malate synthase G				TRUE		TRUE										-0.323003	5.47663	79555.4				CYT	-0.200913	Cytoplasmic	9.97	Involved in the glycolate utilization. Catalyzes the condensation and subsequent hydrolysis of acetyl-coenzyme A (acetyl-CoA) and glyoxylate to form malate and CoA	0	1444	3243	87	1a (82); 3b (4)	1a (77); 3b (4)	39
CP036186.1:525360-525884:+	525360	525884	+	3	174	Pstu14405_02405	QOZ94288.1		glycine cleavage system protein R				Pstu14405_RS02410	WP_003282662.1		glycine cleavage system protein R				TRUE	TRUE											0.0413793	4.75478	18988.6				CYT	-0.200913	Cytoplasmic	9.97	Glycine cleavage system regulatory protein	1.63e-116	334	133	83	1a (7)	1a (6); 2b (1)
CP036186.1:525901-526791:-	525901	526791	-	1	296	Pstu14405_02410	QOZ94289.1	rarD	EamA family transporter RarD				Pstu14405_RS02415	WP_003282661.1	rarD	EamA family transporter RarD																0.792905	9.62218	33087.1	TRUE		cytoplasmic, non-cytoplasmic, transmembrane	TMH	6.99242	CytoplasmicMembrane	10	rarD protein	2.76e-214	591
CP036186.1:526996-527763:+	526996	527763	+	1	255	Pstu14405_02415	QOZ94290.1		glucose 1-dehydrogenase				Pstu14405_RS02420	WP_003282660.1		glucose 1-dehydrogenase				TRUE	TRUE											-0.0929412	5.33101	27722.2				CYT	-0.200913	Cytoplasmic	9.97	COG1028 Dehydrogenases with different specificities (related to short-chain alcohol dehydrogenases)	2.69e-180	502	60	53	1a (8)	1a (10)
CP036186.1:527760-529367:+	527760	529367	+	3	535	Pstu14405_02420	QOZ94291.1	treF	alpha%2Calpha-trehalase TreF				Pstu14405_RS02425	WP_003282659.1	treF	alpha%2Calpha-trehalase TreF																-0.509533	5.40876	61256				CYT	-0.200913	Cytoplasmic	9.97	Trehalase	0	1121	7	9	1a (3)	1a (4)
CP036186.1:529480-530232:+	529480	530232	+	1	250	Pstu14405_02425	QOZ94292.1		FadR family transcriptional regulator				Pstu14405_RS02430	WP_003282658.1		FadR family transcriptional regulator				TRUE		TRUE										-0.502	8.21845	27765.9				CYT	-0.200913	Cytoplasmic	9.97	COG2186 Transcriptional regulators	7.57e-164	460	221	54	1a (13)	1a (13)	67
CP036186.1:530294-531199:-	530294	531199	-	3	301	Pstu14405_02430	QOZ94293.1		DMT family transporter				Pstu14405_RS02435	WP_003282657.1		DMT family transporter																1.17276	10.3808	31673	TRUE		non-cytoplasmic, signal, cytoplasmic, transmembrane	TMH	2.16146	CytoplasmicMembrane	10	COG0697 Permeases of the drug metabolite transporter (DMT) superfamily	4.39e-193	538
CP036186.1:531351-532631:-	531351	532631	-	2	426	Pstu14405_02435	QOZ94294.1		TRAP transporter large permease				Pstu14405_RS02440	WP_003282656.1		TRAP transporter large permease																1.16174	9.33691	45127.2	TRUE		non-cytoplasmic, signal, cytoplasmic, transmembrane	TMH	8.55011	CytoplasmicMembrane	10	COG1593 TRAP-type C4-dicarboxylate transport system, large permease component	6.39e-281	771
CP036186.1:532631-533158:-	532631	533158	-	3	175	Pstu14405_02440	QOZ94295.1		TRAP transporter small permease				Pstu14405_RS02445	WP_003282655.1		TRAP transporter small permease																0.789143	8.47477	19282.8	TRUE		cytoplasmic, non-cytoplasmic, transmembrane	TMH	11.4427	CytoplasmicMembrane	10	TRAP-type C4-dicarboxylate transport system, small permease component	2.6e-118	338
CP036186.1:533217-534188:-	533217	534188	-	2	323	Pstu14405_02445	QOZ94296.1		TRAP transporter substrate-binding protein				Pstu14405_RS02450	WP_003282654.1		TRAP transporter substrate-binding protein																-0.143034	6.11016	35697.8	TRUE	gram+	non-cytoplasmic, signal	SpI	15.8143	Periplasmic	9.76	COG1638 TRAP-type C4-dicarboxylate transport system, periplasmic component	8.64e-227	625
CP036186.1:534266-535156:-	534266	535156	-	3	296	Pstu14405_02450	QOZ94297.1		SMP-30/gluconolactonase/LRE family protein				Pstu14405_RS02455	WP_003282653.1		SMP-30/gluconolactonase/LRE family protein																-0.235811	4.8098	32137.9				CYT	-0.200913	Unknown		COG3386 Gluconolactonase	5.01e-226	621
CP036186.1:535196-536011:-	535196	536011	-	3	271	Pstu14405_02455	QOZ94298.1		NAD(P)-dependent oxidoreductase				Pstu14405_RS02460	WP_003282652.1		NAD(P)-dependent oxidoreductase																-0.210332	5.45009	29799.2				CYT	-0.200913	Cytoplasmic	8.96	COG0451 Nucleoside-diphosphate-sugar epimerases	2.95e-201	556
CP036186.1:536397-536705:-	536397	536705	-	2	102	Pstu14405_02460	QOZ94299.1		AzlD domain-containing protein				Pstu14405_RS02465	WP_003282651.1		AzlD domain-containing protein																1.17157	11.4354	10491.6	TRUE		cytoplasmic, non-cytoplasmic, transmembrane	TMH	7.82308	CytoplasmicMembrane	9.86	Branched-chain amino acid transport protein (AzlD)	5.43e-58	180
CP036186.1:536695-537411:-	536695	537411	-	1	238	Pstu14405_02465	QOZ94300.1		branched-chain amino acid ABC transporter permease				Pstu14405_RS02470	WP_003282650.1		AzlC family ABC transporter permease																0.594118	9.35199	25762	TRUE		non-cytoplasmic, cytoplasmic, transmembrane	TMH	6.98545	CytoplasmicMembrane	10	branched-chain amino acid permease (azaleucine resistance)	2.8e-169	473
CP036186.1:537901-538224:+	537901	538224	+	1	107	Pstu14405_02470	QOZ94301.1		helix-turn-helix domain-containing protein				Pstu14405_RS02475	WP_003282649.1		helix-turn-helix domain-containing protein				TRUE	TRUE											-0.0158879	9.79734	11919.7				CYT	-0.200913	Unknown		-	6.68e-68	206	24	21	1a (1)	1a (1)	1
CP036186.1:538224-539450:+	538224	539450	+	3	408	Pstu14405_02475	QOZ94302.1		type II toxin-antitoxin system HipA family toxin				Pstu14405_RS02480	WP_003282648.1		type II toxin-antitoxin system HipA family toxin				TRUE		TRUE										-0.443137	6.246	45912.7				CYT	-0.200913	Cytoplasmic	8.96	protein related to capsule biosynthesis enzymes	3.58e-303	825	90	38	1a (11)	1a (11)	16
CP036186.1:539621-540511:-	539621	540511	-	3	296	Pstu14405_02480			LysR family transcriptional regulator		TRUE
CP036186.1:540617-541759:+	540617	541759	+	2	380	Pstu14405_02485	QOZ94303.1		mandelate racemase/muconate lactonizing enzyme family protein				Pstu14405_RS02490	WP_003282646.1		mandelate racemase/muconate lactonizing enzyme family protein																-0.0797368	6.08373	41726.3				CYT	-0.200913	Cytoplasmic	8.96	COG4948 L-alanine-DL-glutamate epimerase and related enzymes of enolase superfamily	1.49e-274	751
CP036186.1:541795-543315:-	541795	543315	-	1	506	Pstu14405_02490	QOZ94304.1		Tat pathway signal protein				Pstu14405_RS02495	WP_003282645.1		tripartite tricarboxylate transporter permease																0.96581	9.85195	52641.5	TRUE		cytoplasmic, non-cytoplasmic, transmembrane	TMH	14.7265	CytoplasmicMembrane	10	protein conserved in bacteria	0	939
CP036186.1:543326-543817:-	543326	543817	-	3	163	Pstu14405_02495	QOZ94305.1		tripartite tricarboxylate transporter TctB family protein				Pstu14405_RS02500	WP_003282644.1		tripartite tricarboxylate transporter TctB family protein																0.889571	6.89402	17592.9	TRUE		cytoplasmic, non-cytoplasmic, transmembrane	TMH	1.73603	CytoplasmicMembrane	10	Tripartite tricarboxylate transporter TctB family	8.66e-77	233
CP036186.1:543882-544862:-	543882	544862	-	2	326	Pstu14405_02500	QOZ94306.1		tripartite tricarboxylate transporter substrate binding protein				Pstu14405_RS02505	WP_003282643.1		tripartite tricarboxylate transporter substrate binding protein				TRUE	TRUE											-0.0929448	5.29037	34736.4	TRUE	gram+	non-cytoplasmic, signal	SpI	26.1641	Periplasmic	9.84	protein conserved in bacteria	1.49e-224	620	135	67	1a (14)	1a (14)
CP036186.1:544891-546282:-	544891	546282	-	1	463	Pstu14405_02505	QOZ94307.1		glucarate dehydratase				Pstu14405_RS02510	WP_003282642.1		glucarate dehydratase				TRUE	TRUE											-0.252484	6.24748	50598				CYT	-0.200913	Cytoplasmic	8.96	COG4948 L-alanine-DL-glutamate epimerase and related enzymes of enolase superfamily	0	941	7	5	1a (2)	1a (2)
CP036186.1:546734-547645:+	546734	547645	+	2	303	Pstu14405_02510	QOZ94308.1	kdgD	5-dehydro-4-deoxyglucarate dehydratase				Pstu14405_RS02515	WP_003282641.1	kdgD	5-dehydro-4-deoxyglucarate dehydratase				TRUE	TRUE											0.0145215	5.70643	32972.4				CYT	-0.200913	Cytoplasmic	9.97	Belongs to the DapA family	1.8e-218	602	26	37	1a (7)	1a (7)
CP036186.1:547716-549158:+	547716	549158	+	3	480	Pstu14405_02515	QOZ94309.1		aldehyde dehydrogenase family protein				Pstu14405_RS02520	WP_003282640.1		aldehyde dehydrogenase family protein				TRUE	TRUE											-0.0322917	5.21182	51558				CYT	-0.200913	Cytoplasmic	9.97	Belongs to the aldehyde dehydrogenase family	0	948	52	36	1a (11)	1a (12)
CP036186.1:549252-550592:+	549252	550592	+	3	446	Pstu14405_02520	QOZ94310.1	gudD	glucarate dehydratase				Pstu14405_RS02525	WP_003282639.1	gudD	glucarate dehydratase				TRUE	TRUE											-0.200224	5.55922	49022.1				CYT	-0.200913	Cytoplasmic	8.96	COG4948 L-alanine-DL-glutamate epimerase and related enzymes of enolase superfamily	0	909	123	47	1a (13)	1a (13)
CP036186.1:550703-550867:-	550703	550867	-	3	54	Pstu14405_02525	QOZ94311.1		hypothetical protein															TRUE								0.231481	10.1337	5895.91				CYT	-0.200913	CytoplasmicMembrane	9.82
CP036186.1:551243-552796:+	551243	552796	+	2	517	Pstu14405_02530	QOZ97762.1	garD	galactarate dehydratase				Pstu14405_RS02530	WP_003282638.1	garD	galactarate dehydratase				TRUE	TRUE											-0.121083	5.52148	55876.9				CYT	-0.200913	Cytoplasmic	8.96	COG2721 Altronate dehydratase	0	1029	34	28	1a (9)	1a (9)
CP036186.1:552938-555058:+	552938	555058	+	2	706	Pstu14405_02535	QOZ94312.1		TonB-dependent siderophore receptor				Pstu14405_RS02535	WP_003282637.1		TonB-dependent siderophore receptor				TRUE	TRUE											-0.454391	5.06841	78226.2		gram-	non-cytoplasmic, signal	SpI	5.62015	OuterMembrane	10	COG1629 Outer membrane receptor proteins, mostly Fe transport	0	1414	806	68	1a (42)	1a (40)
CP036186.1:555108-555404:+	555108	555404	+	3	98	Pstu14405_02540	QOZ94313.1		DUF3649 domain-containing protein				Pstu14405_RS02540	WP_003282636.1		DUF3649 domain-containing protein								TRUE								0.904082	11.2042	10680.5	TRUE		cytoplasmic, non-cytoplasmic, transmembrane	TMH	12.3187	CytoplasmicMembrane	10	-	7.29e-61	187
CP036186.1:555401-556927:+	555401	556927	+	2	508	Pstu14405_02545	QOZ94314.1		PepSY domain-containing protein				Pstu14405_RS02545	WP_003282635.1		PepSY domain-containing protein				TRUE	TRUE											0.249803	8.85597	55819	TRUE		cytoplasmic, non-cytoplasmic, transmembrane	TMH	1.92124	CytoplasmicMembrane	10	iron-regulated membrane protein	0	1029	67	27	1a (9)	1a (9)
CP036186.1:556930-557253:+	556930	557253	+	1	107	Pstu14405_02550	QOZ94315.1		DUF3325 domain-containing protein				Pstu14405_RS02550	WP_036991415.1		DUF3325 domain-containing protein				TRUE	TRUE											1.34579	9.13338	11421	TRUE		cytoplasmic, signal, non-cytoplasmic, transmembrane	TMH	5.6426	CytoplasmicMembrane	10	Protein of unknown function (DUF3325)	1.18e-66	202	7	8	1a (2)	1a (3)
CP036186.1:557298-558224:+	557298	558224	+	3	308	Pstu14405_02555	QOZ94316.1		2-hydroxyacid dehydrogenase				Pstu14405_RS02555	WP_003282633.1		2-hydroxyacid dehydrogenase				TRUE		TRUE										0.173701	5.7473	33258.1				CYT	-0.200913	Cytoplasmic	9.97	COG1052 Lactate dehydrogenase and related dehydrogenases	5.83e-222	612	396	85	1a (20)	1a (20); 2b (1)	4
CP036186.1:558344-559234:+	558344	559234	+	2	296	Pstu14405_02560	QOZ94317.1		aldose 1-epimerase				Pstu14405_RS02560	WP_003282632.1		aldose 1-epimerase				TRUE	TRUE											-0.45473	5.90861	33716.6				CYT	-0.200913	Cytoplasmic	8.96	COG2017 Galactose mutarotase and related enzymes	1.23e-226	622	172	54	1a (13)	1a (13)
CP036186.1:559318-560589:-	559318	560589	-	1	423	Pstu14405_02565	QOZ94318.1		OprD family porin				Pstu14405_RS02565	WP_003282631.1		OprD family porin																-0.379196	5.11587	45982.7	TRUE	gram+	non-cytoplasmic, signal	SpI	16.9324	OuterMembrane	10	outer membrane porin, OprD family	1.49e-314	855
CP036186.1:560890-561393:-	560890	561393	-	1	167	Pstu14405_02570	QOZ94319.1		water stress/hypersensitive response domain-containing protein				Pstu14405_RS02570	WP_003282630.1		LEA type 2 family protein				TRUE	TRUE											0.171856	9.02759	17859.4		gram-	non-cytoplasmic, signal	SpII	3.49543	Unknown		Water Stress and Hypersensitive response	2.17e-113	325	42	37	1a (4)	1a (4)
CP036186.1:561394-562152:-	561394	562152	-	1	252	Pstu14405_02575	QOZ94320.1		slipin family protein				Pstu14405_RS02575	WP_003282629.1		slipin family protein				TRUE	TRUE											-0.00436508	6.13306	28356.6	TRUE		non-cytoplasmic, signal	TMH	0.676251	Cytoplasmic	8.96	COG0330 Membrane protease subunits, stomatin prohibitin homologs	6.21e-164	460	18	12	1a (2)	1a (2)
CP036186.1:562142-563521:-	562142	563521	-	3	459	Pstu14405_02580	QOZ94321.1		nodulation protein NfeD																							0.469717	5.70995	47870.4	TRUE	gram+	cytoplasmic, signal, non-cytoplasmic, transmembrane	SpI	12.6859	CytoplasmicMembrane	10	Membrane-bound serine protease (ClpP class)	1.8e-306	838
CP036186.1:563757-563954:+	563757	563954	+	3	65	Pstu14405_02585	QOZ94322.1		hypothetical protein				Pstu14405_RS02585	WP_003282627.1		hypothetical protein								TRUE								0.0446154	11.3118	7089.35	TRUE		cytoplasmic, non-cytoplasmic, transmembrane	TMH	1.23124	CytoplasmicMembrane	9.82	-	2.68e-39	130
CP036186.1:563951-564943:-	563951	564943	-	3	330	Pstu14405_02590	QOZ94323.1		SDR family NAD(P)-dependent oxidoreductase				Pstu14405_RS02590	WP_003282626.1		SDR family oxidoreductase				TRUE	TRUE											0.0960606	8.40908	35096.8			cytoplasmic, non-cytoplasmic, transmembrane	SpI	0.753791	Cytoplasmic	9.26	COG1028 Dehydrogenases with different specificities (related to short-chain alcohol dehydrogenases)	2.8e-231	637	144	66	1a (17)	1a (16); 2b (1)
CP036186.1:565386-565544:+	565386	565544	+	3	52	Pstu14405_02595	QOZ94324.1		YqaE/Pmp3 family membrane protein				Pstu14405_RS02595	WP_003282625.1		YqaE/Pmp3 family membrane protein								TRUE								1.56923	10.7367	5796.14	TRUE		cytoplasmic, non-cytoplasmic, transmembrane	TMH	6.40331	CytoplasmicMembrane	10	homolog of Blt101	1.27e-27	100
CP036186.1:565733-569245:+	565733	569245	+	2	1170	Pstu14405_02600	QOZ94325.1		response regulator				Pstu14405_RS02600	WP_003282624.1		response regulator				TRUE	TRUE											-0.293675	4.90204	131584	TRUE		non-cytoplasmic, cytoplasmic, transmembrane	TMH	5.82334	CytoplasmicMembrane	9.99	COG0642 Signal transduction histidine kinase	0	2084	858	67	1a (64); 3b (2)	1a (64); 3b (2)
CP036186.1:569247-570065:+	569247	570065	+	3	272	Pstu14405_02605	QOZ94326.1		protein-glutamate O-methyltransferase CheR				Pstu14405_RS02605	WP_003282623.1		protein-glutamate O-methyltransferase CheR				TRUE	TRUE											-0.219485	6.10555	31382.5				CYT	-0.200913	Cytoplasmic	9.97	COG1352 Methylase of chemotaxis methyl-accepting proteins	2.42e-196	544	37	49	1a (9)	1a (9)
CP036186.1:570062-570664:+	570062	570664	+	2	200	Pstu14405_02610	QOZ94327.1		chemotaxis protein CheB				Pstu14405_RS02610	WP_003282622.1		chemotaxis protein CheB				TRUE	TRUE											-0.008	5.19965	21433.2				CYT	-0.200913	Cytoplasmic	9.97	COG2201 Chemotaxis response regulator containing a CheY-like receiver domain and a methylesterase domain	4.36e-136	385	27	10	1a (2)	1a (1); 2b (1)
CP036186.1:570667-571857:+	570667	571857	+	1	396	Pstu14405_02615	QOZ94328.1		hybrid sensor histidine kinase/response regulator				Pstu14405_RS02615	WP_003282621.1		hybrid sensor histidine kinase/response regulator				TRUE	TRUE											-0.132576	5.34789	44258.3				CYT	-0.200913	CytoplasmicMembrane	7.88	Sensor histidine kinase response regulator	2.69e-276	756	352	81	1a (24); 3b (1)	1a (24); 3b (1)	1
CP036186.1:572067-573527:-	572067	573527	-	2	486	Pstu14405_02620	QOZ94329.1		YdiU family protein				Pstu14405_RS02620	WP_003282620.1		YdiU family protein				TRUE	TRUE											-0.268724	5.53273	55170.8				CYT	-0.200913	Cytoplasmic	8.96	Belongs to the UPF0061 (SELO) family	0	975	45	37	1a (12)	1a (11)	6
CP036186.1:573619-576906:-	573619	576906	-	1	1095	Pstu14405_02625	QOZ94330.1	mscK	mechanosensitive channel MscK				Pstu14405_RS02625	WP_003282619.1	mscK	mechanosensitive channel MscK				TRUE	TRUE											0.00273973	6.08452	121751	TRUE	gram+	cytoplasmic, signal, non-cytoplasmic, transmembrane	SpI	12.7168	CytoplasmicMembrane	10	COG3264 Small-conductance mechanosensitive channel	0	1983	431	38	1a (37)	1a (36)
CP036186.1:577091-578836:-	577091	578836	-	3	581	Pstu14405_02630	QOZ94331.1		potassium/proton antiporter				Pstu14405_RS02630	WP_003282618.1		potassium/proton antiporter				TRUE	TRUE											0.753873	6.01552	61968.7	TRUE		non-cytoplasmic, cytoplasmic, transmembrane	TMH	9.26419	CytoplasmicMembrane	10	K( ) H( ) antiporter that extrudes potassium in exchange for external protons and maintains the internal concentration of potassium under toxic levels	0	1101	126	19	1a (10)	1a (10)	2
CP036186.1:578972-580774:-	578972	580774	-	3	600	Pstu14405_02635	QOZ94332.1		acyl-CoA dehydrogenase				Pstu14405_RS02635	WP_003282617.1		acyl-CoA dehydrogenase				TRUE	TRUE											-0.256333	5.59258	66449.7			cytoplasmic, non-cytoplasmic, transmembrane	CYT	-0.200913	Cytoplasmic	9.97	COG1960 Acyl-CoA dehydrogenases	0	1212	218	46	1a (20); 3b (2)	1a (19); 2b (1); 3b (2)
CP036186.1:580877-581767:-	580877	581767	-	3	296	Pstu14405_02640	QOZ94333.1		polyprenyl synthetase family protein				Pstu14405_RS02640	WP_003282616.1		polyprenyl synthetase family protein				TRUE	TRUE											0.0192568	5.49806	31594.9				CYT	-0.200913	Cytoplasmic	9.26	Belongs to the FPP GGPP synthase family	3.55e-201	558	33	40	1a (7); 3b (1)	1a (7); 3b (1)	2
CP036186.1:581926-582966:+	581926	582966	+	1	346	Pstu14405_02645	QOZ94334.1		type 2 isopentenyl-diphosphate Delta-isomerase				Pstu14405_RS02645	WP_003282615.1	fni	type 2 isopentenyl-diphosphate Delta-isomerase				TRUE	TRUE											0.361272	5.28287	35618.4				CYT	-0.200913	Cytoplasmic	9.97	Involved in the biosynthesis of isoprenoids. Catalyzes the 1,3-allylic rearrangement of the homoallylic substrate isopentenyl (IPP) to its allylic isomer, dimethylallyl diphosphate (DMAPP)	1.18e-215	599	65	66	1a (12)	1a (12)
CP036186.1:582986-584272:+	582986	584272	+	2	428	Pstu14405_02650	QOZ94335.1		glycosyltransferase				Pstu14405_RS02650	WP_003282614.1		glycosyltransferase																0.160047	8.14895	46088.8			non-cytoplasmic, signal	CYT	-0.200913	Cytoplasmic	8.96	Belongs to the UDP-glycosyltransferase family	4.4e-305	832
CP036186.1:584262-585428:+	584262	585428	+	3	388	Pstu14405_02655	QOZ94336.1	crtY	lycopene cyclase				Pstu14405_RS02655	WP_003282613.1	crtY	lycopene beta-cyclase CrtY																-0.102577	9.79354	43362.3				CYT	-0.200913	Unknown		Lycopene cyclase protein	8.11e-283	772
CP036186.1:585425-586942:+	585425	586942	+	2	505	Pstu14405_02660	QOZ94337.1		phytoene desaturase				Pstu14405_RS02660	WP_003282612.1		phytoene desaturase				TRUE	TRUE											-0.207525	6.66206	56079.1				CYT	-0.200913	Cytoplasmic	8.96	Phytoene dehydrogenase	0	1020	36	33	1a (12)	1a (13)
CP036186.1:586939-587865:+	586939	587865	+	1	308	Pstu14405_02665	QOZ94338.1		phytoene/squalene synthase family protein				Pstu14405_RS02665	WP_003282611.1		phytoene/squalene synthase family protein				TRUE	TRUE											-0.192857	6.71663	33990.4				CYT	-0.200913	Cytoplasmic	8.96	phytoene	3.51e-223	615	13	22	1a (5)	1a (6)
CP036186.1:587825-588358:-	587825	588358	-	3	177	Pstu14405_02670	QOZ94339.1		beta-carotene hydroxylase				Pstu14405_RS02670	WP_003282610.1		sterol desaturase family protein																-0.208475	9.23827	20284.1	TRUE		non-cytoplasmic, cytoplasmic, transmembrane	TMH	5.85952	CytoplasmicMembrane	9.46	Fatty acid hydroxylase superfamily	3.43e-133	376
CP036186.1:588441-589484:-	588441	589484	-	2	347	Pstu14405_02675	QOZ94340.1		2-nitropropane dioxygenase				Pstu14405_RS02675	WP_003282609.1		nitronate monooxygenase				TRUE	TRUE											0.185591	5.81096	36139				CYT	-0.200913	Cytoplasmic	9.97	COG2070 Dioxygenases related to 2-nitropropane dioxygenase	6.28e-248	681	350	48	1a (14)	1a (14)
CP036186.1:589620-590459:+	589620	590459	+	3	279	Pstu14405_02680	QOZ94341.1		23S rRNA (adenine(2030)-N(6))-methyltransferase RlmJ				Pstu14405_RS02680	WP_003282608.1		23S rRNA (adenine(2030)-N(6))-methyltransferase RlmJ				TRUE	TRUE											-0.404301	6.21292	31627.6				CYT	-0.200913	Cytoplasmic	8.96	Specifically methylates the adenine in position 2030 of 23S rRNA	7.27e-206	568	332	86	1a (23)	1a (23)
CP036186.1:590587-591561:-	590587	591561	-	1	324	Pstu14405_02685	QOZ94342.1		serine/threonine protein kinase				Pstu14405_RS02685	WP_003282607.1		serine/threonine protein kinase				TRUE	TRUE											-0.283333	5.06705	37113.6				CYT	-0.200913	Cytoplasmic	9.97	A protein kinase that phosphorylates Ser and Thr residues. Probably acts to suppress the effects of stress linked to accumulation of reactive oxygen species. Probably involved in the extracytoplasmic stress response	6.47e-243	666	229	71	1a (16)	1a (16)
CP036186.1:591633-592337:-	591633	592337	-	2	234	Pstu14405_02690	QOZ94343.1		ComF family protein				Pstu14405_RS02690	WP_003282606.1		ComF family protein																-0.123932	8.31882	26198.2				CYT	-0.200913	Cytoplasmic	9.97	Phosphoribosyl transferase domain	7.78e-174	484	1	10	1a (1)	1a (1)
CP036186.1:592431-593489:+	592431	593489	+	3	352	Pstu14405_02695	QOZ94344.1	bioB	biotin synthase BioB				Pstu14405_RS02695	WP_003282605.1	bioB	biotin synthase BioB				TRUE		TRUE										-0.304545	5.60719	39079.2				CYT	-0.200913	Cytoplasmic	9.97	Catalyzes the conversion of dethiobiotin (DTB) to biotin by the insertion of a sulfur atom into dethiobiotin via a radical- based mechanism	3.83e-256	702	578	81	1a (25)	1a (25)	4
CP036186.1:593609-594787:+	593609	594787	+	2	392	Pstu14405_02700	QOZ94345.1	bioF	8-amino-7-oxononanoate synthase				Pstu14405_RS02700	WP_003282604.1	bioF	8-amino-7-oxononanoate synthase				TRUE	TRUE											0.0632653	5.95385	41906.4				CYT	-0.200913	Cytoplasmic	9.26	Catalyzes the decarboxylative condensation of pimeloyl- acyl-carrier protein and L-alanine to produce 8-amino-7- oxononanoate (AON), acyl-carrier protein , and carbon dioxide	1.84e-281	769	167	64	1a (13)	1a (13)
CP036186.1:594780-595505:+	594780	595505	+	3	241	Pstu14405_02705	QOZ94346.1		alpha/beta fold hydrolase				Pstu14405_RS02705	WP_003282603.1		alpha/beta fold hydrolase				TRUE	TRUE											0.0751037	4.42625	25992.4			non-cytoplasmic, signal	CYT	-0.200913	Cytoplasmic	9.26	hydrolases or acyltransferases (alpha beta hydrolase superfamily)	1.56e-172	481	67	73	1a (9)	1a (9)
CP036186.1:595498-596313:+	595498	596313	+	1	271	Pstu14405_02710	QOZ94347.1	bioC	malonyl-[acyl-carrier protein] O-methyltransferase BioC				Pstu14405_RS02710	WP_003282602.1	bioC	malonyl-ACP O-methyltransferase BioC				TRUE	TRUE											-0.161255	6.66115	29701.4				CYT	-0.200913	Cytoplasmic	8.96	Converts the free carboxyl group of a malonyl-thioester to its methyl ester by transfer of a methyl group from S-adenosyl- L-methionine (SAM). It allows to synthesize pimeloyl-ACP via the fatty acid synthetic pathway	1.51e-194	539	126	66	1a (13)	1a (13)	2
CP036186.1:596313-597023:+	596313	597023	+	3	236	Pstu14405_02715	QOZ94348.1	bioD	dethiobiotin synthase				Pstu14405_RS02715	WP_003282601.1	bioD	dethiobiotin synthase				TRUE	TRUE											0.386017	5.48123	24522.9				CYT	-0.200913	Cytoplasmic	9.26	Catalyzes a mechanistically unusual reaction, the ATP- dependent insertion of CO2 between the N7 and N8 nitrogen atoms of 7,8-diaminopelargonic acid (DAPA) to form an ureido ring	3.94e-159	447	129	85	1a (11)	1a (11)
CP036186.1:597087-597335:+	597087	597335	+	3	82	Pstu14405_02720	QOZ94349.1		hypothetical protein				Pstu14405_RS02720	WP_003282600.1		hypothetical protein				TRUE	TRUE			TRUE	TRUE							-0.0121951	4.54674	8457.39				SpI	0.253009	Unknown		-	6.95e-45	145	41	87	1a (3)	1a (2); 2a (1)
CP036186.1:597695-599500:+	597695	599500	+	2	601	Pstu14405_02725	QOZ94350.1		acyl-CoA dehydrogenase				Pstu14405_RS02725	WP_003282599.1		phenylacyl-CoA dehydrogenase				TRUE	TRUE											-0.241265	5.52182	65992.7				CYT	-0.200913	Cytoplasmic	9.97	COG1960 Acyl-CoA dehydrogenases	0	1228	777	67	1a (40); 3b (6)	1a (40); 3b (6)
CP036186.1:599667-600956:+	599667	600956	+	3	429	Pstu14405_02730	QOZ94351.1		GGDEF domain-containing protein				Pstu14405_RS02730	WP_003282598.1		GGDEF domain-containing protein																0.281119	9.92841	47475	TRUE		cytoplasmic, signal, non-cytoplasmic, transmembrane	TMH	5.14767	CytoplasmicMembrane	9.99	GGDEF domain	2.94e-299	817	2	9	1a (3)	1a (2)
CP036186.1:601096-602874:+	601096	602874	+	1	592	Pstu14405_02735	QOZ94352.1		acyl-CoA dehydrogenase				Pstu14405_RS02735	WP_003282597.1		acyl-CoA dehydrogenase C-terminal domain-containing protein				TRUE		TRUE										-0.0802365	4.96406	64025				CYT	-0.200913	Cytoplasmic	9.97	COG1960 Acyl-CoA dehydrogenases	0	1171	613	72	1a (34); 3b (4)	1a (33); 2b (1); 3b (4)	3
CP036186.1:603284-604264:+	603284	604264	+	2	326	Pstu14405_02740	QOZ94353.1		IS5-like element ISPst5 family transposase			TRUE	Pstu14405_RS02740	WP_003296471.1		IS5 family transposase				TRUE	TRUE											-0.453067	9.90423	36930.3				CYT	-0.200913	Cytoplasmic	8.96	COG3039 Transposase and inactivated derivatives, IS5 family	3.04e-233	642	171	46	3b (15)	3b (15)	159
CP036186.1:604264-604410:+	604264	604410	+	1	48	Pstu14405_02745			monooxygenase		TRUE													TRUE
CP036186.1:604487-604750:-	604487	604750	-	3	87	Pstu14405_02750			peptide-methionine (S)-S-oxide reductase		TRUE		Pstu14405_RS02745			peptide-methionine (S)-S-oxide reductase	TRUE							TRUE
CP036186.1:605020-605955:+	605020	605955	+	1	311	Pstu14405_02755			site-specific integrase		TRUE
CP036186.1:606011-607039:+	606011	607039	+	2	342	Pstu14405_02760	QOZ94354.1		IS30 family transposase			TRUE	Pstu14405_RS02755	WP_003283602.1		IS30 family transposase																-0.508187	9.91216	38785.4				CYT	-0.200913	Cytoplasmic	8.96	Helix-turn-helix domain	2.99e-248	681	66	39	3b (11)	3b (11)
CP036186.1:607069-607257:+	607069	607257	+	1	62	Pstu14405_02765			integrase		TRUE													TRUE
CP036186.1:609047-609310:+	609047	609310	+	2	87	Pstu14405_02770	QOZ97763.1		integrase															TRUE								-0.149425	5.52921	10419.9				CYT	-0.200913	Unknown		Belongs to the 'phage' integrase family	3.84e-60	184
CP036186.1:609288-610778:+	609288	610778	+	3	496	Pstu14405_02775	QOZ94355.1		hypothetical protein											TRUE	TRUE											-0.401411	9.17683	57317			non-cytoplasmic, cytoplasmic, transmembrane	CYT	-0.200913	Cytoplasmic	8.96	Phage integrase family	0	983	8	12	1a (4)	1a (3)
CP036186.1:610909-611889:-	610909	611889	-	1	326	Pstu14405_02780	QOZ94356.1		IS5 family transposase			TRUE	Pstu14405_RS02770	WP_003284896.1		IS5 family transposase																-0.406748	9.76588	36809.1				CYT	-0.200913	Cytoplasmic	8.96	COG3039 Transposase and inactivated derivatives, IS5 family	1.06e-233	643					272
CP036186.1:611978-612370:+	611978	612370	+	2	130	Pstu14405_02785	QOZ94357.1		hypothetical protein				Pstu14405_RS02775	WP_141566772.1		hypothetical protein																-0.521538	5.49056	14553.6				CYT	-0.200913	Cytoplasmic	8.96	Phage integrase family	9.83e-84	263
CP036186.1:612390-612833:+	612390	612833	+	3	147	Pstu14405_02790	QOZ97764.1		hypothetical protein																							-0.54966	9.34954	16576.8				CYT	-0.200913	Cytoplasmic	8.96	-	1.36e-95	279
CP036186.1:613341-613523:+	613341	613523	+	3	60	Pstu14405_02795			hypothetical protein		TRUE		Pstu14405_RS02790			hypothetical protein	TRUE							TRUE
CP036186.1:613584-614153:+	613584	614153	+	3	189	Pstu14405_02800	QOZ97765.1		Hsp20/alpha crystallin family protein				Pstu14405_RS02795	WP_003279746.1		Hsp20/alpha crystallin family protein				TRUE		TRUE										-0.649206	5.53199	21447				CYT	-0.200913	Unknown		Belongs to the small heat shock protein (HSP20) family	7.65e-136	384	386	79	1a (18)	1a (18)	16
CP036186.1:614247-617096:+	614247	617096	+	3	949	Pstu14405_02805	QOZ94358.1	clpK	heat shock survival AAA family ATPase ClpK				Pstu14405_RS02800	WP_003279747.1	clpK	heat shock survival AAA family ATPase ClpK				TRUE	TRUE											-0.426133	5.70922	104395				CYT	-0.200913	Cytoplasmic	9.97	C-terminal, D2-small domain, of ClpB protein	0	1797	1857	84	1a (81); 3b (6)	1a (81); 3b (5)	20
CP036186.1:617113-618543:+	617113	618543	+	1	476	Pstu14405_02810	QOZ94359.1	cls	cardiolipin synthase				Pstu14405_RS02805	WP_003279748.1	cls	cardiolipin synthase				TRUE	TRUE											-0.0869748	9.4467	52323.3	TRUE		cytoplasmic, signal, non-cytoplasmic, transmembrane	TMH	3.79042	CytoplasmicMembrane	9.82	COG1502 Phosphatidylserine phosphatidylglycerophosphate cardiolipi n synthases and related enzymes	0	968	10	8	1a (2)	1a (2)
CP036186.1:618571-620388:+	618571	620388	+	1	605	Pstu14405_02815	QOZ94360.1		ATP-dependent metallopeptidase FtsH/Yme1/Tma family protein				Pstu14405_RS02810	WP_003279750.1	ftsH	ATP-dependent zinc metalloprotease FtsH																-0.066281	6.05775	66547.6	TRUE		non-cytoplasmic, cytoplasmic, transmembrane	CYT	-0.200913	CytoplasmicMembrane	9.99	Acts as a processive, ATP-dependent zinc metallopeptidase for both cytoplasmic and membrane proteins. Plays a role in the quality control of integral membrane proteins	0	1170	51	5	3b (4)	1a (2); 3b (4)	2
CP036186.1:620476-620934:+	620476	620934	+	1	152	Pstu14405_02820	QOZ94361.1	hsp20-GI	small heat shock protein sHSP20-GI				Pstu14405_RS02815	WP_003279752.1	hsp20-GI	small heat shock protein sHSP20-GI				TRUE		TRUE										-0.597368	5.58269	17098.2				CYT	-0.200913	Cytoplasmic	8.96	Belongs to the small heat shock protein (HSP20) family	3.87e-102	296	776	72	1a (24)	1a (23); 2b (1)	251
CP036186.1:620957-621871:+	620957	621871	+	2	304	Pstu14405_02825	QOZ97766.1	yfdX1	heat resistance protein YfdX1				Pstu14405_RS02820	WP_194475283.1	yfdX1	heat resistance protein YfdX1				TRUE		TRUE										-0.0111842	7.77224	32202.9		gram+	non-cytoplasmic, signal	SpI	21.206	Unknown (This protein may have multiple localization sites.)		YfdX protein	3.57e-152	435	1473	78	1a (53)	1a (53)	21
CP036186.1:621974-622861:+	621974	622861	+	2	295	Pstu14405_02830	QOZ94362.1	yfdX2	heat resistance protein YfdX2				Pstu14405_RS02825	WP_003285393.1	yfdX2	heat resistance protein YfdX2				TRUE		TRUE										-0.197288	5.12059	31628.7				CYT	-0.200913	Cytoplasmic	8.96	YfdX protein	1.34e-184	516	1199	95	1a (57)	1a (55)	221
CP036186.1:622958-623569:+	622958	623569	+	2	203	Pstu14405_02835	QOZ94363.1	hdeD-GI	heat resistance membrane protein HdeD-GI				Pstu14405_RS02830	WP_003285392.1	hdeD-GI	heat resistance membrane protein HdeD-GI				TRUE		TRUE										0.917734	9.6459	22453.4	TRUE		non-cytoplasmic, cytoplasmic, transmembrane	TMH	8.52948	CytoplasmicMembrane	10	Short repeat of unknown function (DUF308)	9.08e-135	382	27	8	1a (2)	1a (2)	3
CP036186.1:623649-624794:+	623649	624794	+	3	381	Pstu14405_02840	QOZ94364.1		hypothetical protein				Pstu14405_RS02835	WP_003285389.1		hypothetical protein				TRUE	TRUE											-0.386089	5.64686	43472.9				CYT	-0.200913	Cytoplasmic	8.96	DNA-templated transcription, initiation	1.3e-264	726	801	81	1a (34)	1a (32); 2b (1)
CP036186.1:624784-625223:+	624784	625223	+	1	145.667	Pstu14405_02845		trx-GI	heat resistance system thioredoxin Trx-GI		TRUE		Pstu14405_RS02840		trx-GI	heat resistance system thioredoxin Trx-GI	TRUE
CP036186.1:625379-628186:+	625379	628186	+	2	935	Pstu14405_02850	QOZ94365.1		EAL domain-containing protein				Pstu14405_RS02845	WP_036992156.1		GGDEF domain-containing phosphodiesterase				TRUE	TRUE											-0.308021	5.67062	105132				CYT	-0.200913	CytoplasmicMembrane	7.88	Diguanylate cyclase	0	1853	474	60	1a (40)	1a (40)
CP036186.1:628407-629387:+	628407	629387	+	3	326	Pstu14405_02855	QOZ94366.1		IS5 family transposase			TRUE	Pstu14405_RS02850	WP_194475250.1		IS5 family transposase																-0.389264	9.79528	36862.3				CYT	-0.200913	Cytoplasmic	8.96	COG3039 Transposase and inactivated derivatives, IS5 family	5.04e-232	639					173
CP036186.1:629566-630036:+	629566	630036	+	1	156	Pstu14405_02860	QOZ94367.1		diguanylate cyclase				Pstu14405_RS02855	WP_003285245.1		phosphate-starvation-inducible PsiE family protein																0.714103	8.04696	17651	TRUE		non-cytoplasmic, cytoplasmic, transmembrane	TMH	2.27527	CytoplasmicMembrane	10	Phosphate-starvation-inducible E	1.55e-94	277	2	7	1a (1)	1a (1)
CP036186.1:630044-630269:+	630044	630269	+	2	74.3333	Pstu14405_02865			Zn-dependent protease		TRUE		Pstu14405_RS02860			Zn-dependent protease	TRUE							TRUE
CP036186.1:630303-630827:-	630303	630827	-	2	174	Pstu14405_02870	QOZ94368.1	msrA	peptide-methionine (S)-S-oxide reductase				Pstu14405_RS02865	WP_036992102.1	msrA	peptide-methionine (S)-S-oxide reductase MsrA				TRUE	TRUE											-0.322414	5.6792	19570			non-cytoplasmic, signal	CYT	-0.200913	Cytoplasmic	8.96	Has an important function as a repair enzyme for proteins that have been inactivated by oxidation. Catalyzes the reversible oxidation-reduction of methionine sulfoxide in proteins to methionine	3.71e-110	318	171	80	1a (12)	1a (12)	5
CP036186.1:630957-631379:-	630957	631379	-	2	140	Pstu14405_02875	QOZ94369.1	msrA	peptide-methionine (S)-S-oxide reductase				Pstu14405_RS02870	WP_003285242.1	msrA	peptide-methionine (S)-S-oxide reductase MsrA																-0.152857	5.00436	15151.9				CYT	-0.200913	Unknown		Has an important function as a repair enzyme for proteins that have been inactivated by oxidation. Catalyzes the reversible oxidation-reduction of methionine sulfoxide in proteins to methionine	9.06e-102	294
CP036186.1:631497-634169:-	631497	634169	-	2	890	Pstu14405_02880	QOZ94370.1		EAL domain-containing protein				Pstu14405_RS02875	WP_003285240.1		EAL domain-containing protein				TRUE	TRUE											-0.275056	5.94021	100015				CYT	-0.200913	CytoplasmicMembrane	7.88	Sensory box protein	0	1745	628	75	1a (47)	1a (45)
CP036186.1:634318-634806:+	634318	634806	+	1	162	Pstu14405_02885	QOZ97767.1		hypothetical protein				Pstu14405_RS02880	WP_003285239.1		hypothetical protein				TRUE	TRUE											-0.0864198	4.89551	17730.9				CYT	-0.200913	Unknown		-	2.47e-112	322	53	74	1a (6)	1a (5); 2b (1)
CP036186.1:634943-636946:-	634943	636946	-	3	667	Pstu14405_02890	QOZ94371.1	aceF	dihydrolipoyllysine-residue acetyltransferase				Pstu14405_RS02885	WP_003285236.1	aceF	dihydrolipoyllysine-residue acetyltransferase				TRUE		TRUE										-0.0928036	4.98685	68995.8				CYT	-0.200913	Cytoplasmic	9.97	The pyruvate dehydrogenase complex catalyzes the overall conversion of pyruvate to acetyl-CoA and CO(2)	0	1039	1688	72	1a (60)	1a (59)	117
CP036186.1:636971-639616:-	636971	639616	-	3	881	Pstu14405_02895	QOZ94372.1	aceE	pyruvate dehydrogenase (acetyl-transferring)%2C homodimeric type				Pstu14405_RS02890	WP_003285235.1	aceE	pyruvate dehydrogenase (acetyl-transferring)%2C homodimeric type				TRUE		TRUE										-0.474688	5.81204	99782.9				CYT	-0.200913	Cytoplasmic	9.97	Component of the pyruvate dehydrogenase (PDH) complex, that catalyzes the overall conversion of pyruvate to acetyl-CoA and CO(2)	0	1799	3225	84	1a (106)	1a (99); 2b (2); 3b (1)	288
CP036186.1:639886-642831:+	639886	642831	+	1	981	Pstu14405_02900	QOZ94373.1	glnE	bifunctional [glutamate--ammonia ligase]-adenylyl-L-tyrosine phosphorylase/[glutamate--ammonia-ligase] adenylyltransferase				Pstu14405_RS02895	WP_003285234.1	glnE	bifunctional [glutamate--ammonia ligase]-adenylyl-L-tyrosine phosphorylase/[glutamate--ammonia-ligase] adenylyltransferase				TRUE	TRUE											-0.25474	5.4369	110529		gram+	non-cytoplasmic, signal	SpI	2.98211	Cytoplasmic	8.96	Involved in the regulation of glutamine synthetase GlnA, a key enzyme in the process to assimilate ammonia. When cellular nitrogen levels are high, the C-terminal adenylyl transferase (AT) inactivates GlnA by covalent transfer of an adenylyl group from ATP to specific tyrosine residue of GlnA, thus reducing its activity. Conversely, when nitrogen levels are low, the N-terminal adenylyl removase (…	0	1924	909	69	1a (54)	1a (54); 2b (1)
CP036186.1:642880-643803:+	642880	643803	+	1	307	Pstu14405_02905	QOZ94374.1	ilvE	branched-chain-amino-acid transaminase				Pstu14405_RS02900	WP_003285232.1	ilvE	branched-chain-amino-acid transaminase				TRUE	TRUE											-0.138111	5.78419	33883.1				CYT	-0.200913	Cytoplasmic	9.97	Belongs to the class-IV pyridoxal-phosphate-dependent aminotransferase family	1.96e-224	618	966	62	1a (26)	1a (27)
CP036186.1:643878-644912:+	643878	644912	+	3	344	Pstu14405_02910	QOZ94375.1	waaF	lipopolysaccharide heptosyltransferase II				Pstu14405_RS02905	WP_003285230.1	waaF	lipopolysaccharide heptosyltransferase II				TRUE		TRUE										-0.0325581	7.00259	38259.1			non-cytoplasmic, signal	CYT	-0.200913	Cytoplasmic	9.97	COG0859 ADP-heptose LPS heptosyltransferase	6.57e-253	693	285	74	1a (19)	1a (19)	6
CP036186.1:644913-645914:+	644913	645914	+	3	333	Pstu14405_02915	QOZ94376.1	waaC	lipopolysaccharide heptosyltransferase I				Pstu14405_RS02910	WP_003285229.1	waaC	lipopolysaccharide heptosyltransferase I				TRUE	TRUE											-0.207207	9.48261	37017.1				CYT	-0.200913	Cytoplasmic	9.97	COG0859 ADP-heptose LPS heptosyltransferase	1.12e-243	669	223	68	1a (16)	1a (16)	1
CP036186.1:645914-647035:+	645914	647035	+	2	373	Pstu14405_02920	QOZ94377.1		glycosyltransferase				Pstu14405_RS02915	WP_003285228.1		glycosyltransferase family 4 protein				TRUE		TRUE										-0.198928	7.06306	42234.1				CYT	-0.200913	Cytoplasmic	9.97	UDP-glucose (Heptosyl) LPS alpha 1,3-glucosyltransferase WaaG	1.18e-272	745	314	67	1a (24)	1a (24); 2b (1)	20
CP036186.1:647247-648053:+	647247	648053	+	3	268	Pstu14405_02925	QOZ94378.1	rfaP	lipopolysaccharide core heptose(I) kinase RfaP				Pstu14405_RS02920	WP_003285227.1	rfaP	lipopolysaccharide core heptose(I) kinase RfaP				TRUE	TRUE											-0.44403	9.89179	30770.9				CYT	-0.200913	Cytoplasmic	9.26	Catalyzes the phosphorylation of heptose(I) of the outer membrane lipopolysaccharide core	1.2e-194	539	184	60	1a (15)	1a (16)
CP036186.1:648053-648787:+	648053	648787	+	2	244	Pstu14405_02930	QOZ94379.1		heptose kinase				Pstu14405_RS02925	WP_003285226.1		LPS kinase				TRUE	TRUE											-0.508607	10.4585	28700.9				CYT	-0.200913	Cytoplasmic	8.96	COG0515 Serine threonine protein kinase	1.57e-178	496	142	60	1a (15)	1a (16)
CP036186.1:648784-649530:+	648784	649530	+	1	248	Pstu14405_02935	QOZ94380.1		lipopolysaccharide kinase				Pstu14405_RS02930	WP_003285225.1		LPS kinase				TRUE	TRUE											-0.497984	9.53786	28632.3				CYT	-0.200913	Cytoplasmic	9.97	Lipopolysaccharide kinase (Kdo/WaaP) family	9.06e-180	500	138	63	1a (14)	1a (15)	2
CP036186.1:649527-650972:+	649527	650972	+	3	481	Pstu14405_02940	QOZ97768.1		serine/threonine protein kinase				Pstu14405_RS02935	WP_003285223.1		serine/threonine protein kinase				TRUE	TRUE											-0.171102	8.2911	54224.7				CYT	-0.200913	Cytoplasmic	8.96	serine threonine protein kinase	0	986	259	49	1a (20)	1a (21)
CP036186.1:650985-652739:+	650985	652739	+	3	584	Pstu14405_02945	QOZ94381.1		carbamoyltransferase				Pstu14405_RS02940	WP_003285222.1		carbamoyltransferase				TRUE	TRUE											-0.346404	6.77659	65889.7			non-cytoplasmic, signal	CYT	-0.200913	Cytoplasmic	9.97	carbamoyl transferase, NodU family	0	1207	802	85	1a (45)	1a (45)
CP036186.1:652726-653643:+	652726	653643	+	1	305	Pstu14405_02950	QOZ94382.1		glycosyltransferase family 2 protein				Pstu14405_RS02945	WP_003285220.1		glycosyltransferase				TRUE	TRUE											-0.117377	9.11108	33955.6				CYT	-0.200913	CytoplasmicMembrane	7.88	COG0463 Glycosyltransferases involved in cell wall biogenesis	2.75e-214	592	165	65	1a (12)	1a (12)	2
CP036186.1:653643-654788:+	653643	654788	+	3	381	Pstu14405_02955	QOZ94383.1		glycosyltransferase				Pstu14405_RS02950	WP_036992111.1		glycosyltransferase				TRUE	TRUE											-0.271654	8.86126	43202.3				CYT	-0.200913	Cytoplasmic	9.97	Glycosyltransferase Family 4	3.91e-272	745	362	80	1a (28)	1a (28)	8
CP036186.1:654781-655641:+	654781	655641	+	1	286	Pstu14405_02960	QOZ94384.1		glycosyltransferase				Pstu14405_RS02955	WP_003285217.1		glycosyltransferase				TRUE		TRUE										-0.270629	8.58185	32413.9				CYT	-0.200913	CytoplasmicMembrane	7.88	COG0463 Glycosyltransferases involved in cell wall biogenesis	1.52e-206	571	163	69	1a (12)	1a (11); 2b (1)	10
CP036186.1:655811-657646:-	655811	657646	-	3	611	Pstu14405_02965	QOZ94385.1		polymerase				Pstu14405_RS02960	WP_003285216.1		bifunctional O-antigen ligase/aminoglycoside phosphotransferase family protein				TRUE	TRUE											0.305074	9.33891	67925.7	TRUE		non-cytoplasmic, cytoplasmic, transmembrane	TMH	3.5711	CytoplasmicMembrane	10	COG3307 Lipid A core - O-antigen ligase and related enzymes	0	1190	230	31	1a (15)	1a (15)
CP036186.1:657764-659596:+	657764	659596	+	2	610	Pstu14405_02970	QOZ94386.1	msbA	lipid A export permease/ATP-binding protein MsbA				Pstu14405_RS02965	WP_003285214.1	msbA	lipid A export permease/ATP-binding protein MsbA				TRUE	TRUE											0.151967	6.44755	67062.6	TRUE		non-cytoplasmic, cytoplasmic, transmembrane	TMH	4.25656	CytoplasmicMembrane	10	Involved in lipid A export and possibly also in glycerophospholipid export and for biogenesis of the outer membrane. Transmembrane domains (TMD) form a pore in the inner membrane and the ATP-binding domain (NBD) is responsible for energy generation	0	1150	465	57	1a (27)	1a (27)
CP036186.1:659709-661130:+	659709	661130	+	3	473	Pstu14405_02975	QOZ94387.1	hldE	bifunctional D-glycero-beta-D-manno-heptose-7-phosphate kinase/D-glycero-beta-D-manno-heptose 1-phosphate adenylyltransferase HldE				Pstu14405_RS02970	WP_003285213.1	hldE	bifunctional D-glycero-beta-D-manno-heptose-7-phosphate kinase/D-glycero-beta-D-manno-heptose 1-phosphate adenylyltransferase HldE				TRUE		TRUE										0.0748414	5.08137	50151.8				CYT	-0.200913	Cytoplasmic	9.97	Catalyzes the ADP transfer from ATP to D-glycero-beta-D- manno-heptose 1-phosphate, yielding ADP-D-glycero-beta-D-manno- heptose	0	900	610	77	1a (29)	1a (29)	19
CP036186.1:661200-662087:-	661200	662087	-	2	295	Pstu14405_02980	QOZ94388.1		metal ABC transporter ATPase				Pstu14405_RS02975	WP_003285212.1		hypothetical protein				TRUE	TRUE											-0.364746	8.56477	33968.5				CYT	-0.200913	Unknown		-	3.93e-218	601	72	58	1a (13)	1a (13)
CP036186.1:662177-662986:-	662177	662986	-	3	269	Pstu14405_02985	QOZ94389.1		aldo/keto reductase				Pstu14405_RS02980	WP_003285211.1		aldo/keto reductase				TRUE	TRUE											-0.120446	6.30767	28878.5				CYT	-0.200913	Cytoplasmic	9.97	oxidoreductases (related to aryl-alcohol dehydrogenases)	2.92e-191	531	165	75	1a (14)	1a (13); 2b (1)
CP036186.1:662983-664158:-	662983	664158	-	1	391	Pstu14405_02990	QOZ94390.1		FAD-dependent oxidoreductase				Pstu14405_RS02985	WP_003285210.1		FAD-dependent oxidoreductase				TRUE		TRUE										-0.0641944	6.72902	41636.2				CYT	-0.200913	Unknown		Oxidoreductase	8.79e-284	775	519	84	1a (27)	1a (26)	16
CP036186.1:664219-664546:-	664219	664546	-	3	108.333	Pstu14405_02995			multidrug efflux SMR transporter		TRUE		Pstu14405_RS02990			multidrug efflux SMR transporter	TRUE
CP036186.1:664665-665933:+	664665	665933	+	3	422	Pstu14405_03000	QOZ94391.1		3-deoxy-D-manno-octulosonic acid transferase				Pstu14405_RS02995	WP_003285209.1	waaA	lipid IV(A) 3-deoxy-D-manno-octulosonic acid transferase				TRUE	TRUE											0.10782	9.49324	46337.2			non-cytoplasmic, signal	TMH	0.777495	Cytoplasmic	8.96	3-Deoxy-D-manno-octulosonic-acid transferase	3.74e-303	827	101	38	1a (11)	1a (11)
CP036186.1:666134-667588:-	666134	667588	-	3	484	Pstu14405_03005	QOZ94392.1		channel protein TolC				Pstu14405_RS03000	WP_003285207.1		TolC family outer membrane protein				TRUE		TRUE										-0.429132	5.00032	53515.9		gram+	non-cytoplasmic, signal	SpI	18.8955	OuterMembrane	10	COG1538 Outer membrane protein	0	901	476	79	1a (26)	1a (26)	15
CP036186.1:667971-669851:+	667971	669851	+	3	626	Pstu14405_03010	QOZ94393.1	thiC	phosphomethylpyrimidine synthase ThiC				Pstu14405_RS03005	WP_003285206.1	thiC	phosphomethylpyrimidine synthase ThiC				TRUE		TRUE										-0.366613	5.59588	69762.4				CYT	-0.200913	Cytoplasmic	9.97	Catalyzes the synthesis of the hydroxymethylpyrimidine phosphate (HMP-P) moiety of thiamine from aminoimidazole ribotide (AIR) in a radical S-adenosyl-L-methionine (SAM)-dependent reaction	0	1270	1477	77	1a (60)	1a (59)	49
CP036186.1:669903-670640:-	669903	670640	-	2	245	Pstu14405_03015	QOZ94394.1		DUF3298 domain-containing protein				Pstu14405_RS03010	WP_003285205.1		RsiV family protein				TRUE		TRUE										-0.422449	5.06364	28193.5		gram-	non-cytoplasmic, signal	SpII	7.06563	Cytoplasmic	8.96	Protein of unknown function (DUF3298)	3.56e-180	501	204	60	1a (10); 3b (1)	1a (10); 3b (1)	10
CP036186.1:670857-671474:+	670857	671474	+	3	205	Pstu14405_03020	QOZ94395.1		NUDIX domain-containing protein				Pstu14405_RS03015	WP_003285203.1		NUDIX domain-containing protein				TRUE		TRUE										-0.314634	4.85225	23109.7				CYT	-0.200913	Cytoplasmic	8.96	COG0494 NTP pyrophosphohydrolases including oxidative damage repair enzymes	3.88e-146	411	208	83	1a (18)	1a (18)	21
CP036186.1:671471-671917:+	671471	671917	+	2	148	Pstu14405_03025	QOZ97769.1		DUF1249 domain-containing protein				Pstu14405_RS03020	WP_036992109.1		DUF1249 domain-containing protein																-0.273649	7.65322	17162.8				CYT	-0.200913	Cytoplasmic	8.96	protein conserved in bacteria	1.35e-105	304
CP036186.1:672070-672885:+	672070	672885	+	1	271	Pstu14405_03030	QOZ94396.1	cpdA	3'%2C5'-cyclic-AMP phosphodiesterase				Pstu14405_RS03025	WP_003285200.1	cpdA	3'%2C5'-cyclic-AMP phosphodiesterase				TRUE	TRUE											-0.207749	5.1348	30320.8				CYT	-0.200913	Cytoplasmic	9.26	Hydrolyzes cAMP to 5'-AMP. Plays an important regulatory role in modulating the intracellular concentration of cAMP, thereby influencing cAMP-dependent processes	8.47e-201	555	173	60	1a (12)	1a (12)
CP036186.1:673056-673661:+	673056	673661	+	3	201	Pstu14405_03035	QOZ94397.1		esterase				Pstu14405_RS03030	WP_194475251.1		esterase				TRUE	TRUE											-0.212438	6.11829	22133.8				CYT	-0.200913	Unknown		esterase	3.34e-145	409	155	74	1a (11)	1a (11); 2b (1)	2
CP036186.1:673788-675674:+	673788	675674	+	3	628	Pstu14405_03040	QOZ94398.1	parE	DNA topoisomerase IV subunit B				Pstu14405_RS03035	WP_003285196.1	parE	DNA topoisomerase IV subunit B				TRUE		TRUE										-0.271815	5.73781	69096				CYT	-0.200913	Cytoplasmic	9.97	Topoisomerase IV is essential for chromosome segregation. It relaxes supercoiled DNA. Performs the decatenation events required during the replication of a circular DNA molecule	0	1256	605	66	1a (40)	1a (39); 2a (1)	170
CP036186.1:675671-676654:+	675671	676654	+	2	327	Pstu14405_03045	QOZ94399.1		DNA topoisomerase IV				Pstu14405_RS03040	WP_003285195.1		esterase-like activity of phytase family protein				TRUE	TRUE											-0.306422	6.02962	36039.4		gram-	non-cytoplasmic, signal	SpI	12.9799	Unknown		Esterase-like activity of phytase	8.26e-252	689	194	72	1a (19)	1a (19)	2
CP036186.1:676651-677184:+	676651	677184	+	1	177	Pstu14405_03050	QOZ94400.1		TIGR02281 family clan AA aspartic protease				Pstu14405_RS03045	WP_003285194.1		TIGR02281 family clan AA aspartic protease				TRUE	TRUE											-0.0751412	10.4654	19197.7	TRUE		non-cytoplasmic, signal	TMH	4.76355	Unknown		aspartyl protease	1.28e-119	342	53	44	1a (6)	1a (6)
CP036186.1:677181-677564:+	677181	677564	+	3	127	Pstu14405_03055	QOZ94401.1		VOC family protein											TRUE	TRUE											0.0244094	5.19272	14341.3				CYT	-0.200913	Unknown		COG0346 Lactoylglutathione lyase and related lyases	5.46e-90	263	63	95	1a (9)	1a (9)
CP036186.1:677564-679816:+	677564	679816	+	2	750	Pstu14405_03060	QOZ94402.1	parC	DNA topoisomerase IV subunit A				Pstu14405_RS03055	WP_003285192.1	parC	DNA topoisomerase IV subunit A				TRUE	TRUE											-0.273867	6.0656	82807.8				CYT	-0.200913	Cytoplasmic (This protein may have multiple localization sites.)	9.12	Topoisomerase IV is essential for chromosome segregation. It relaxes supercoiled DNA. Performs the decatenation events required during the replication of a circular DNA molecule	0	1460	778	73	1a (45)	1a (44); 2b (1)	1
CP036186.1:679998-680705:+	679998	680705	+	3	235	Pstu14405_03065	QOZ94403.1		membrane integrity-associated transporter subunit PqiC				Pstu14405_RS03060	WP_003285191.1		PqiC family protein				TRUE		TRUE										-0.102979	5.51699	25503.1			non-cytoplasmic, signal	SpII	10.4987	Unknown		ABC-type transport auxiliary lipoprotein component	2.11e-158	445	294	62	1a (18)	1a (18)	308
CP036186.1:680884-682410:-	680884	682410	-	1	508	Pstu14405_03070	QOZ94404.1		histidine kinase				Pstu14405_RS03065	WP_003285190.1		AhpA/YtjB family protein				TRUE	TRUE											-0.158071	4.9503	56524.9	TRUE		non-cytoplasmic, cytoplasmic, transmembrane	CYT	-0.200913	CytoplasmicMembrane	9.82	Bacterial virulence factor haemolysin	0	951	249	53	1a (16); 3b (1)	1a (16); 3b (1)
CP036186.1:682634-683848:+	682634	683848	+	2	404	Pstu14405_03075	QOZ94405.1	serB	phosphoserine phosphatase SerB				Pstu14405_RS03070	WP_003285189.1	serB	phosphoserine phosphatase SerB				TRUE	TRUE											0.0101485	4.98781	44097				CYT	-0.200913	Cytoplasmic	9.97	phosphoserine phosphatase	5.72e-282	771	277	63	1a (21)	1a (21)
CP036186.1:683948-685021:-	683948	685021	-	3	357	Pstu14405_03080	QOZ94406.1		NAD(P)-dependent alcohol dehydrogenase				Pstu14405_RS03075	WP_003285188.1		NAD(P)-dependent alcohol dehydrogenase				TRUE	TRUE											0.141176	5.13003	37404.6				CYT	-0.200913	Cytoplasmic	9.97	COG1063 Threonine dehydrogenase and related Zn-dependent dehydrogenases	5.9e-258	707	504	75	1a (27)	1a (27)	5
CP036186.1:685156-687222:-	685156	687222	-	1	688	Pstu14405_03085	QOZ94407.1		EAL domain-containing protein				Pstu14405_RS03080	WP_003285187.1		EAL domain-containing protein				TRUE	TRUE											-0.167151	4.85851	75754.7				CYT	-0.200913	CytoplasmicMembrane	7.88	COG2202 FOG PAS PAC domain	0	1318	734	73	1a (39)	1a (40)	1
CP036186.1:687464-689302:-	687464	689302	-	3	612	Pstu14405_03090	QOZ94408.1		molecular chaperone				Pstu14405_RS03085	WP_003285186.1		hypothetical protein				TRUE	TRUE											-0.225	8.56993	67752.5				CYT	-0.200913	Unknown		-	0	1217	423	75	1a (30)	1a (30)	6
CP036186.1:689446-690339:-	689446	690339	-	1	297	Pstu14405_03095	QOZ94409.1	psd	phosphatidylserine decarboxylase				Pstu14405_RS03090	WP_003285185.1	asd	archaetidylserine decarboxylase				TRUE		TRUE										0.020202	8.27241	32734.6			non-cytoplasmic, cytoplasmic, transmembrane	CYT	-0.200913	CytoplasmicMembrane	9.82	Belongs to the phosphatidylserine decarboxylase family. PSD-B subfamily. Prokaryotic type I sub-subfamily	5.59e-219	603	367	66	1a (14)	1a (14)	43
CP036186.1:690351-691166:-	690351	691166	-	2	271	Pstu14405_03100	QOZ94410.1		sulfurtransferase				Pstu14405_RS03095	WP_003285184.1		rhodanese-like domain-containing protein				TRUE	TRUE											-0.176753	5.4282	29437.9				CYT	-0.200913	Cytoplasmic	9.97	Sulfurtransferase	1.46e-201	557	313	83	1a (17)	1a (17)	1
CP036186.1:691214-692728:-	691214	692728	-	3	504	Pstu14405_03105	QOZ94411.1		HDOD domain-containing protein				Pstu14405_RS03100	WP_003285183.1		HDOD domain-containing protein				TRUE	TRUE											-0.0200397	9.71366	56027.5				CYT	-0.200913	CytoplasmicMembrane	9.82	HDOD domain	0	987	423	63	1a (26); 3b (1)	1a (26); 3b (1)	1
CP036186.1:692892-693743:+	692892	693743	+	3	283	Pstu14405_03110	QOZ94412.1	motA	flagellar motor stator protein MotA				Pstu14405_RS03105	WP_003285182.1	motA	flagellar motor stator protein MotA																0.452297	5.52091	30094.9	TRUE		non-cytoplasmic, signal, cytoplasmic, transmembrane	TMH	6.51637	CytoplasmicMembrane	10	flagellar motor	9e-193	536
CP036186.1:693753-694730:+	693753	694730	+	3	325	Pstu14405_03115	QOZ94413.1	motB	motility protein MotB				Pstu14405_RS03110	WP_003285180.1	motB	flagellar motor protein MotB																-0.328308	4.85163	35827.1	TRUE		cytoplasmic, non-cytoplasmic, transmembrane	TMH	1.51493	CytoplasmicMembrane	9.82	Flagellar motor protein	6.63e-232	638	1	6	1a (2)	1a (2)
CP036186.1:694739-695770:-	694739	695770	-	3	343	Pstu14405_03120	QOZ94414.1	rsgA	small ribosomal subunit biogenesis GTPase RsgA				Pstu14405_RS03115	WP_003285179.1	rsgA	small ribosomal subunit biogenesis GTPase RsgA				TRUE	TRUE											-0.24519	6.23691	37643.4				CYT	-0.200913	Cytoplasmic	9.97	One of several proteins that assist in the late maturation steps of the functional core of the 30S ribosomal subunit. Helps release RbfA from mature subunits. May play a role in the assembly of ribosomal proteins into the subunit. Circularly permuted GTPase that catalyzes slow GTP hydrolysis, GTPase activity is stimulated by the 30S ribosomal subunit	1.54e-246	677	134	58	1a (15)	1a (16)
CP036186.1:695893-696699:+	695893	696699	+	1	268	Pstu14405_03125	QOZ94415.1		class I SAM-dependent methyltransferase				Pstu14405_RS03120	WP_003285178.1		trans-aconitate 2-methyltransferase				TRUE	TRUE											0.575	6.743	29626.7	TRUE		cytoplasmic, signal, non-cytoplasmic, transmembrane	TMH	11.7437	CytoplasmicMembrane	10	COG0500 SAM-dependent methyltransferases	2.05e-186	518	27	24	1a (3)	1a (3)
CP036186.1:696728-697270:+	696728	697270	+	2	180	Pstu14405_03130	QOZ94416.1		oligoribonuclease				Pstu14405_RS03125	WP_003285177.1	orn	oligoribonuclease				TRUE	TRUE											-0.423889	5.32891	20677.2				CYT	-0.200913	Cytoplasmic	9.97	3'-to-5' exoribonuclease specific for small oligoribonucleotides	9.78e-130	368	204	55	1a (14)	1a (14)
CP036186.1:697361-698002:-	697361	698002	-	3	213	Pstu14405_03135	QOZ94417.1		oxidoreductase				Pstu14405_RS03130	WP_003285176.1		oxidoreductase				TRUE		TRUE										-0.0924883	6.97252	23367.8				CYT	-0.200913	Cytoplasmic	9.97	Nucleoside-diphosphate-sugar epimerases	2.61e-148	417	215	64	1a (13)	1a (13)	5
CP036186.1:698022-699695:-	698022	699695	-	2	557	Pstu14405_03140	QOZ94418.1		peptidase C13				Pstu14405_RS03135	WP_003285174.1		caspase family protein				TRUE	TRUE											-0.576302	5.37631	61447.9			non-cytoplasmic, signal	SpII	8.64777	Unknown		protein conserved in bacteria	2.64e-199	575	84	26	1a (10)	1a (10)
CP036186.1:699770-700225:-	699770	700225	-	3	151	Pstu14405_03145	QOZ94419.1		MaoC family dehydratase				Pstu14405_RS03140	WP_003285173.1		MaoC family dehydratase																0.0231788	5.49874	16665.1				CYT	-0.200913	Unknown		COG2030 Acyl dehydratase	1.92e-106	306
CP036186.1:700455-700817:+	700455	700817	+	3	120	Pstu14405_03150	QOZ94420.1		CidA/LrgA family protein				Pstu14405_RS03145	WP_003285172.1		CidA/LrgA family protein																1.07833	10.2277	13122.9	TRUE		cytoplasmic, signal, non-cytoplasmic, transmembrane	TMH	8.56929	CytoplasmicMembrane	10	LrgA family	9.31e-72	216
CP036186.1:700814-701533:+	700814	701533	+	2	239	Pstu14405_03155	QOZ94421.1		LrgB family protein											TRUE	TRUE											1.10418	6.50263	25590.7	TRUE		non-cytoplasmic, cytoplasmic, transmembrane	TMH	9.30322	CytoplasmicMembrane	10	effector of murein hydrolase	2.09e-153	432	12	4	1a (2)	1a (2)
CP036186.1:701544-702128:+	701544	702128	+	3	194	Pstu14405_03160	QOZ94422.1		ATP-dependent protease				Pstu14405_RS03155	WP_003285170.1		LON peptidase substrate-binding domain-containing protein				TRUE	TRUE											0.180412	4.59244	21092				CYT	-0.200913	Cytoplasmic	9.97	to the N-terminal domain of Lon protease	1.31e-134	381	93	82	1a (11)	1a (10)
CP036186.1:702168-703487:-	702168	703487	-	2	439	Pstu14405_03165	QOZ94423.1		phosphatase PAP2 family protein				Pstu14405_RS03160	WP_003285169.1		bifunctional DedA family/phosphatase PAP2 family protein																0.773349	9.56132	47501	TRUE		cytoplasmic, non-cytoplasmic, transmembrane	TMH	11.0283	CytoplasmicMembrane	10	membrane-associated protein	4.52e-299	818
CP036186.1:703704-704969:+	703704	704969	+	3	421	Pstu14405_03170	QOZ94424.1		glutamate-5-semialdehyde dehydrogenase				Pstu14405_RS03165	WP_003285167.1		glutamate-5-semialdehyde dehydrogenase				TRUE	TRUE											0.0168646	5.41649	44992.8				CYT	-0.200913	Cytoplasmic	9.97	Catalyzes the NADPH-dependent reduction of L-glutamate 5-phosphate into L-glutamate 5-semialdehyde and phosphate. The product spontaneously undergoes cyclization to form 1-pyrroline-5- carboxylate	9.74e-294	803	561	81	1a (33)	1a (32)	1
CP036186.1:704969-705628:+	704969	705628	+	2	219	Pstu14405_03175	QOZ94425.1	nadD	nicotinate-nucleotide adenylyltransferase				Pstu14405_RS03170	WP_003285166.1	nadD	nicotinate-nucleotide adenylyltransferase				TRUE	TRUE											-0.030137	5.45821	24171.5				CYT	-0.200913	Cytoplasmic	9.97	Catalyzes the reversible adenylation of nicotinate mononucleotide (NaMN) to nicotinic acid adenine dinucleotide (NaAD)	9.12e-161	449	79	66	1a (8)	1a (8)
CP036186.1:705644-706003:+	705644	706003	+	2	119	Pstu14405_03180	QOZ94426.1	rsfS	ribosome silencing factor				Pstu14405_RS03175	WP_003285165.1	rsfS	ribosome silencing factor				TRUE	TRUE											-0.284034	4.78672	13157.7				CYT	-0.200913	Cytoplasmic	9.97	Functions as a ribosomal silencing factor. Interacts with ribosomal protein L14 (rplN), blocking formation of intersubunit bridge B8. Prevents association of the 30S and 50S ribosomal subunits and the formation of functional ribosomes, thus repressing translation	1.38e-77	231	182	91	1a (9)	1a (9)
CP036186.1:706006-706473:+	706006	706473	+	1	155	Pstu14405_03185	QOZ94427.1	rlmH	23S rRNA (pseudouridine(1915)-N(3))-methyltransferase RlmH				Pstu14405_RS03180	WP_003285164.1	rlmH	23S rRNA (pseudouridine(1915)-N(3))-methyltransferase RlmH				TRUE	TRUE											-0.374194	8.818	17638.2				CYT	-0.200913	Unknown		Specifically methylates the pseudouridine at position 1915 (m3Psi1915) in 23S rRNA	4.16e-112	321	108	68	1a (8)	1a (8)
CP036186.1:706491-708380:+	706491	708380	+	3	629	Pstu14405_03190	QOZ94428.1	mrdA	penicillin-binding protein 2				Pstu14405_RS03185	WP_003285163.1	mrdA	penicillin-binding protein 2				TRUE		TRUE										-0.312719	7.07977	70295.4	TRUE		cytoplasmic, non-cytoplasmic, transmembrane	CYT	-0.200913	CytoplasmicMembrane	10	Catalyzes cross-linking of the peptidoglycan cell wall	0	1263	292	54	1a (23)	1a (22); 2a (1)	14
CP036186.1:708377-709522:+	708377	709522	+	2	381	Pstu14405_03195	QOZ94429.1	rodA	rod shape-determining protein RodA				Pstu14405_RS03190	WP_003285160.1	rodA	rod shape-determining protein RodA				TRUE	TRUE											0.855381	9.77065	41611.3	TRUE		cytoplasmic, non-cytoplasmic, transmembrane	TMH	2.52374	CytoplasmicMembrane	10	Peptidoglycan polymerase that is essential for cell wall elongation	1.07e-263	723	49	11	1a (3)	1a (4)
CP036186.1:709570-710547:+	709570	710547	+	1	325	Pstu14405_03200	QOZ94430.1	mltB	lytic murein transglycosylase B				Pstu14405_RS03195	WP_003285159.1	mltB	lytic murein transglycosylase B				TRUE		TRUE										-0.314154	4.89267	36225.3		gram-	non-cytoplasmic, signal	SpI	5.91525	CytoplasmicMembrane	10	lytic murein transglycosylase B	6.44e-239	656	720	88	1a (34)	1a (33)	36
CP036186.1:710544-711542:+	710544	711542	+	3	332	Pstu14405_03205	QOZ94431.1		septal ring lytic transglycosylase RlpA family protein				Pstu14405_RS03200	WP_003285158.1		septal ring lytic transglycosylase RlpA family protein				TRUE		TRUE										-0.317169	9.1114	35618		gram-	non-cytoplasmic, signal	SpII	22.9795	Unknown		Lytic transglycosylase with a strong preference for naked glycan strands that lack stem peptides	4.53e-238	654	393	76	1a (24)	1a (22)	233
CP036186.1:711592-712749:+	711592	712749	+	1	385	Pstu14405_03210	QOZ94432.1		D-alanyl-D-alanine carboxypeptidase				Pstu14405_RS03205	WP_003285157.1		D-alanyl-D-alanine carboxypeptidase				TRUE		TRUE										-0.0885714	5.59093	42617.2	TRUE	gram-	non-cytoplasmic, signal	SpI	9.5962	CytoplasmicMembrane	9.97	Belongs to the peptidase S11 family	1.56e-258	711	547	66	1a (30)	1a (31)	93
CP036186.1:712815-713099:+	712815	713099	+	3	94	Pstu14405_03215	QOZ94433.1		DUF493 domain-containing protein				Pstu14405_RS03210	WP_003285156.1		DUF493 domain-containing protein				TRUE	TRUE			TRUE	TRUE							-0.154255	4.9686	10518.8				CYT	-0.200913	Cytoplasmic	8.96	Belongs to the UPF0250 family	1.34e-61	189	88	53	1a (6)	1a (5); 2b (1)
CP036186.1:713099-713755:+	713099	713755	+	2	218	Pstu14405_03220	QOZ94434.1	lipB	lipoyl(octanoyl) transferase LipB				Pstu14405_RS03215	WP_003285155.1	lipB	lipoyl(octanoyl) transferase LipB				TRUE	TRUE											-0.103211	5.80448	24079.3				CYT	-0.200913	Cytoplasmic	9.97	Catalyzes the transfer of endogenously produced octanoic acid from octanoyl-acyl-carrier-protein onto the lipoyl domains of lipoate-dependent enzymes. Lipoyl-ACP can also act as a substrate although octanoyl-ACP is likely to be the physiological substrate	5.48e-157	440	171	89	1a (15)	1a (15)
CP036186.1:713748-714725:+	713748	714725	+	3	325	Pstu14405_03225	QOZ94435.1	lipA	lipoyl synthase				Pstu14405_RS03220	WP_003285154.1	lipA	lipoyl synthase				TRUE		TRUE										-0.473846	6.42806	36515.4				CYT	-0.200913	Cytoplasmic	9.97	Catalyzes the radical-mediated insertion of two sulfur atoms into the C-6 and C-8 positions of the octanoyl moiety bound to the lipoyl domains of lipoate-dependent enzymes, thereby converting the octanoylated domains into lipoylated derivatives	2.01e-242	665	411	71	1a (21)	1a (21)	85
CP036186.1:714940-715284:+	714940	715284	+	1	114	Pstu14405_03230	QOZ94436.1		hypothetical protein				Pstu14405_RS03225	WP_003285152.1		hypothetical protein				TRUE		TRUE										-0.342105	6.1774	12914.7				CYT	-0.200913	Cytoplasmic	8.96	-	2.43e-80	238	77	75	1a (6)	1a (7)	16
CP036186.1:715375-716673:-	715375	716673	-	1	432	Pstu14405_03235	QOZ94437.1		lytic murein transglycosylase				Pstu14405_RS03230	WP_003285151.1		lytic murein transglycosylase				TRUE		TRUE										-0.309954	6.52923	47293.8		gram-	non-cytoplasmic, signal	SpII	10.8739	CytoplasmicMembrane	9.97	COG2951 Membrane-bound lytic murein transglycosylase B	8.66e-316	859	503	81	1a (32)	1a (32)	84
CP036186.1:716737-716895:-	716737	716895	-	1	52	Pstu14405_03240	QOZ94438.1	arfA	ribosome alternative rescue factor ArfA				Pstu14405_RS03235	WP_003285150.1	arfA	ribosome alternative rescue factor ArfA								TRUE								-1.08654	11.4348	5951.83				CYT	-0.200913	Unknown		protein conserved in bacteria	6.29e-28	100
CP036186.1:716998-718026:-	716998	718026	-	1	342	Pstu14405_03245	QOZ94439.1		DNA polymerase III subunit delta				Pstu14405_RS03240	WP_003285148.1	holA	DNA polymerase III subunit delta				TRUE	TRUE											-0.0546784	6.19672	37086.1				CYT	-0.200913	Cytoplasmic	8.96	DNA polymerase III, delta subunit	3.08e-241	663	177	58	1a (14)	1a (14)
CP036186.1:718064-718669:-	718064	718669	-	3	201	Pstu14405_03250	QOZ94440.1		hypothetical protein				Pstu14405_RS03245	WP_003285146.1	lptE	LPS assembly lipoprotein LptE				TRUE		TRUE										-0.651244	5.62066	22727.2			non-cytoplasmic, signal	SpII	15.8935	Unknown (This protein may have multiple localization sites.)		Together with LptD, is involved in the assembly of lipopolysaccharide (LPS) at the surface of the outer membrane. Required for the proper assembly of LptD. Binds LPS and may serve as the LPS recognition site at the outer membrane	5.65e-128	365	350	70	1a (15)	1a (15)	38
CP036186.1:718713-721319:-	718713	721319	-	2	868	Pstu14405_03255	QOZ94441.1		leucine--tRNA ligase				Pstu14405_RS03250	WP_003285145.1	leuS	leucine--tRNA ligase				TRUE		TRUE										-0.278802	5.34931	96391.5				CYT	-0.200913	Cytoplasmic	9.97	Belongs to the class-I aminoacyl-tRNA synthetase family	0	1775	1236	84	1a (60)	1a (60); 2b (1)	6
CP036186.1:721628-722035:+	721628	722035	+	2	135	Pstu14405_03260	QOZ97770.1		hypothetical protein																							-0.548889	8.39129	14850.5				CYT	-0.200913	Unknown		-	2.17e-94	275
CP036186.1:722102-722875:+	722102	722875	+	2	257	Pstu14405_03265	QOZ94442.1		YdcF family protein				Pstu14405_RS03260	WP_003285142.1		YdcF family protein				TRUE	TRUE											0.0894942	7.7916	28552.8	TRUE		non-cytoplasmic, cytoplasmic, transmembrane	TMH	6.64349	CytoplasmicMembrane	9.82	DUF218 domain	6.52e-173	483	20	18	1a (2)	1a (2)
CP036186.1:722980-724488:-	722980	724488	-	1	502	Pstu14405_03270	QOZ94443.1	lnt	apolipoprotein N-acyltransferase				Pstu14405_RS03265	WP_003285141.1	lnt	apolipoprotein N-acyltransferase				TRUE	TRUE											0.365339	8.60667	55047.8	TRUE		non-cytoplasmic, cytoplasmic, transmembrane	TMH	11.9149	CytoplasmicMembrane	10	Transfers the fatty acyl group on membrane lipoproteins	0	1003	185	39	1a (13)	1a (13)
CP036186.1:724605-725453:-	724605	725453	-	2	282	Pstu14405_03275	QOZ94444.1		HlyC/CorC family transporter				Pstu14405_RS03270	WP_003285140.1		HlyC/CorC family transporter				TRUE	TRUE											-0.206383	4.90239	31889.8				CYT	-0.200913	CytoplasmicMembrane	7.88	Mg2 and Co2 transporter CorC	7.45e-196	543	352	76	1a (20)	1a (19)
CP036186.1:725463-725945:-	725463	725945	-	2	160	Pstu14405_03280	QOZ94445.1	ybeY	rRNA maturation RNase YbeY				Pstu14405_RS03275	WP_003285139.1	ybeY	rRNA maturation RNase YbeY				TRUE	TRUE											-0.255	4.41545	17804.8				CYT	-0.200913	Cytoplasmic	9.97	Single strand-specific metallo-endoribonuclease involved in late-stage 70S ribosome quality control and in maturation of the 3' terminus of the 16S rRNA	7.69e-115	328	19	6	1a (1)	1a (1)
CP036186.1:725938-726945:-	725938	726945	-	1	335	Pstu14405_03285	QOZ94446.1		PhoH family protein				Pstu14405_RS03280	WP_003285138.1		PhoH family protein				TRUE	TRUE											-0.349552	6.28499	37805.8				CYT	-0.200913	Cytoplasmic	9.97	phosphate starvation-inducible protein PhoH	9.21e-244	669	420	74	1a (19)	1a (19)
CP036186.1:727076-728389:-	727076	728389	-	3	437	Pstu14405_03290	QOZ94447.1	miaB	tRNA (N6-isopentenyl adenosine(37)-C2)-methylthiotransferase MiaB				Pstu14405_RS03285	WP_003285136.1	miaB	tRNA (N6-isopentenyl adenosine(37)-C2)-methylthiotransferase MiaB				TRUE		TRUE										-0.302059	5.59395	48981.1				CYT	-0.200913	Cytoplasmic	9.97	Catalyzes the methylthiolation of N6- (dimethylallyl)adenosine (i(6)A), leading to the formation of 2- methylthio-N6-(dimethylallyl)adenosine (ms(2)i(6)A) at position 37 in tRNAs that read codons beginning with uridine	0	870	569	85	1a (33)	1a (33)	308
CP036186.1:728494-729030:-	728494	729030	-	1	178	Pstu14405_03295	QOZ94448.1		sel1 repeat family protein				Pstu14405_RS03290	WP_003285135.1		sel1 repeat family protein				TRUE		TRUE										-0.0634831	5.36454	19400	TRUE	gram-	non-cytoplasmic, signal	SpI	11.4226	Unknown (This protein may have multiple localization sites.)		COG0790 FOG TPR repeat, SEL1 subfamily	3.09e-91	270	101	72	1a (9)	1a (9)	11
CP036186.1:729147-729770:-	729147	729770	-	2	207	Pstu14405_03300	QOZ94449.1		hypothetical protein				Pstu14405_RS03295	WP_003285134.1		hypothetical protein																0.878744	6.56305	21845.7	TRUE		cytoplasmic, signal, non-cytoplasmic, transmembrane	CYT	-0.200913	CytoplasmicMembrane	10	-	1.06e-135	385	4	17	1a (2)	1a (1); 2b (1)
CP036186.1:729779-731062:-	729779	731062	-	3	427	Pstu14405_03305	QOZ94450.1	hemL	glutamate-1-semialdehyde-2%2C1-aminomutase				Pstu14405_RS03300	WP_003285133.1	hemL	glutamate-1-semialdehyde 2%2C1-aminomutase				TRUE		TRUE										0.135363	5.35664	45178.1				CYT	-0.200913	Cytoplasmic	9.97	Glutamate-1-semialdehyde aminotransferase	2.79e-312	850	818	77	1a (29)	1a (29)	12
CP036186.1:731117-731758:-	731117	731758	-	3	213	Pstu14405_03310	QOZ94451.1		thiamine phosphate synthase				Pstu14405_RS03305	WP_003285132.1	thiE	thiamine phosphate synthase				TRUE	TRUE											-0.0295775	7.8092	22767.7				CYT	-0.200913	Unknown		Condenses 4-methyl-5-(beta-hydroxyethyl)thiazole monophosphate (THZ-P) and 2-methyl-4-amino-5-hydroxymethyl pyrimidine pyrophosphate (HMP-PP) to form thiamine monophosphate (TMP)	3.66e-139	394	204	66	1a (9)	1a (9)
CP036186.1:731773-732567:-	731773	732567	-	1	264	Pstu14405_03315	QOZ94452.1		hydroxymethylpyrimidine/phosphomethylpyrimidine kinase				Pstu14405_RS03310	WP_003285131.1		bifunctional hydroxymethylpyrimidine kinase/phosphomethylpyrimidine kinase				TRUE		TRUE										0.0871212	5.44986	28057.9				CYT	-0.200913	Cytoplasmic	8.96	COG0351 Hydroxymethylpyrimidine phosphomethylpyrimidine kinase	3.69e-187	520	271	70	1a (17)	1a (17)	10
CP036186.1:732790-734790:+	732790	734790	+	1	666	Pstu14405_03320	QOZ94453.1		hybrid sensor histidine kinase/response regulator				Pstu14405_RS03315	WP_003285130.1		hybrid sensor histidine kinase/response regulator				TRUE	TRUE											0.121772	5.87393	74425.9	TRUE	gram-	non-cytoplasmic, signal, cytoplasmic, transmembrane	SpI	3.27413	CytoplasmicMembrane	10	COG0642 Signal transduction histidine kinase	0	1275	162	30	1a (15)	1a (14)
CP036186.1:734933-736579:+	734933	736579	+	2	548	Pstu14405_03325	QOZ94454.1		DNA alkylation response protein				Pstu14405_RS03320	WP_003285129.1		acyl-CoA dehydrogenase family protein				TRUE	TRUE											-0.258577	6.36474	60325.2				CYT	-0.200913	Cytoplasmic	9.97	COG1960 Acyl-CoA dehydrogenases	0	1112	43	26	1a (9)	1a (9)
CP036186.1:736600-737442:-	736600	737442	-	1	280	Pstu14405_03330	QOZ94455.1		ion transporter				Pstu14405_RS03325	WP_003285128.1		ion transporter				TRUE	TRUE											0.681429	6.44551	31260.7	TRUE		cytoplasmic, non-cytoplasmic, transmembrane	CYT	-0.200913	CytoplasmicMembrane	10	Polycystin cation channel	1.14e-173	487	17	8	1a (2)	1a (1); 2b (1)
CP036186.1:737920-740607:+	737920	740607	+	1	895	Pstu14405_03335	QOZ94456.1		CRISPR-associated helicase/endonuclease Cas3				Pstu14405_RS03330	WP_003285127.1		CRISPR-associated helicase/endonuclease Cas3				TRUE	TRUE											-0.118324	5.59343	98856.5				CYT	-0.200913	Cytoplasmic	8.96	CRISPR-associated helicase Cas3 family protein	0	1791	43	12	1a (8)	1a (8)
CP036186.1:740604-742169:+	740604	742169	+	3	521	Pstu14405_03340	QOZ94457.1	casA	type I-E CRISPR-associated protein Cse1/CasA				Pstu14405_RS03335	WP_003285125.1	casA	type I-E CRISPR-associated protein Cse1/CasA				TRUE		TRUE										-0.0873321	7.17754	57344.3				CYT	-0.200913	Unknown		CRISPR-associated protein Cse1 (CRISPR_cse1)	0	1032	457	70	1a (31)	1a (31)	10
CP036186.1:742166-742687:+	742166	742687	+	2	173	Pstu14405_03345	QOZ94458.1	casB	type I-E CRISPR-associated protein Cse2/CasB				Pstu14405_RS03340	WP_003285124.1	casB	type I-E CRISPR-associated protein Cse2/CasB				TRUE		TRUE										-0.357225	6.05679	19445.6				CYT	-0.200913	Unknown		CRISPR-associated protein Cse2 (CRISPR_cse2)	5.71e-121	345	141	73	1a (9)	1a (9)	12
CP036186.1:742703-743836:+	742703	743836	+	2	377	Pstu14405_03350	QOZ94459.1	cas7e	type I-E CRISPR-associated protein Cas7/Cse4/CasC				Pstu14405_RS03345	WP_003285123.1	cas7e	type I-E CRISPR-associated protein Cas7/Cse4/CasC				TRUE		TRUE										-0.133156	5.90099	40616.8				CYT	-0.200913	Cytoplasmic	8.96	CT1975-like protein	1.84e-262	720	496	76	1a (26)	1a (27)	75
CP036186.1:743839-744510:+	743839	744510	+	1	223	Pstu14405_03355	QOZ94460.1	cas5e	type I-E CRISPR-associated protein Cas5/CasD				Pstu14405_RS03350	WP_003285122.1	cas5e	type I-E CRISPR-associated protein Cas5/CasD				TRUE		TRUE										0.0103139	5.66875	24016.3				CYT	-0.200913	CytoplasmicMembrane	9.82	CRISPR-associated protein (Cas_Cas5)	8.39e-159	445	209	74	1a (14)	1a (14)	5
CP036186.1:744485-745096:+	744485	745096	+	2	203	Pstu14405_03360	QOZ94461.1	cas6e	type I-E CRISPR-associated protein Cas6/Cse3/CasE				Pstu14405_RS03355	WP_003285121.1	cas6e	type I-E CRISPR-associated protein Cas6/Cse3/CasE				TRUE	TRUE											-0.281281	9.58982	22618.7				CYT	-0.200913	Unknown		CRISPR_assoc	3.07e-142	401	203	68	1a (13)	1a (13)
CP036186.1:745135-745962:+	745135	745962	+	1	275	Pstu14405_03365	QOZ94462.1		KilA-N domain-containing protein				Pstu14405_RS03360	WP_003285120.1		KilA-N domain-containing protein				TRUE	TRUE											-0.287636	5.90576	31609.7				CYT	-0.200913	Unknown		KilA-N	9.11e-198	548	95	57	1a (12)	1a (12)
CP036186.1:746003-746890:+	746003	746890	+	2	295	Pstu14405_03370	QOZ94463.1	cas1e	type I-E CRISPR-associated endonuclease Cas1				Pstu14405_RS03365	WP_036992097.1	cas1e	type I-E CRISPR-associated endonuclease Cas1e				TRUE	TRUE											-0.040339	9.2424	32153.7				CYT	-0.200913	Cytoplasmic	8.96	CRISPR (clustered regularly interspaced short palindromic repeat), is an adaptive immune system that provides protection against mobile genetic elements (viruses, transposable elements and conjugative plasmids). CRISPR clusters contain spacers, sequences complementary to antecedent mobile elements, and target invading nucleic acids. CRISPR clusters are transcribed and processed into CRISPR RNA (c…	3.8e-210	581	96	57	1a (12)	1a (12)
CP036186.1:746891-747190:+	746891	747190	+	2	99	Pstu14405_03375	QOZ94464.1		type I-E CRISPR-associated endoribonuclease Cas2				Pstu14405_RS03370	WP_003285117.1	cas2e	type I-E CRISPR-associated endoribonuclease Cas2e				TRUE	TRUE			TRUE	TRUE							-0.0717172	4.87573	11201.7				CYT	-0.200913	Unknown		CRISPR-associated protein (Cas_Cas2CT1978)	1.25e-66	202	22	30	1a (3)	1a (3)
CP036186.1:750719-751576:+	750719	751576	+	2	285	Pstu14405_03380	QOZ94465.1		hypothetical protein				Pstu14405_RS03375	WP_141566788.1		hypothetical protein																-0.494737	6.53889	29925.2		gram+	non-cytoplasmic, signal	CYT	-0.200913	Unknown		-	1.54e-13	77.8
CP036186.1:751675-752628:-	751675	752628	-	1	317	Pstu14405_03385	QOZ94466.1		threonine dehydratase				Pstu14405_RS03380	WP_003283004.1		threonine dehydratase				TRUE	TRUE											0.0233438	5.88206	33993.5				CYT	-0.200913	Cytoplasmic	9.97	Threonine dehydratase	1.05e-224	619	10	24	1a (5)	1a (5)
CP036186.1:752707-754116:+	752707	754116	+	1	469	Pstu14405_03390	QOZ94467.1		PLP-dependent aminotransferase family protein				Pstu14405_RS03385	WP_003283005.1		PLP-dependent aminotransferase family protein																-0.0151386	6.1587	50382.4				CYT	-0.200913	Cytoplasmic	9.26	COG1167 Transcriptional regulators containing a DNA-binding HTH domain and an aminotransferase domain (MocR family) and their eukaryotic orthologs	0	911	2	6	1a (2)	1a (2)
CP036186.1:754131-755603:+	754131	755603	+	3	490	Pstu14405_03395	QOZ94468.1	amn	AMP nucleosidase				Pstu14405_RS03390	WP_003283007.1	amn	AMP nucleosidase				TRUE		TRUE										-0.243469	6.34644	54900.8				CYT	-0.200913	Cytoplasmic	9.97	Catalyzes the hydrolysis of the N-glycosidic bond of AMP to form adenine and ribose 5-phosphate. Involved in regulation of AMP concentrations	0	986	952	89	1a (40)	1a (40); 2b (1)	2
CP036186.1:755604-757646:-	755604	757646	-	2	680	Pstu14405_03400	QOZ94469.1		membrane-bound PQQ-dependent dehydrogenase%2C glucose/quinate/shikimate family				Pstu14405_RS03395	WP_003283008.1		membrane-bound PQQ-dependent dehydrogenase%2C glucose/quinate/shikimate family																-0.356176	4.40777	73699.3		gram-	non-cytoplasmic, signal	SpI	9.51805	Periplasmic	9.76	PQQ enzyme repeat	0	1405	34	30	1a (12)	1a (12)	2
CP036186.1:757656-758015:-	757656	758015	-	2	119	Pstu14405_03405	QOZ94470.1		glucose dehydrogenase				Pstu14405_RS03400	WP_003283009.1		hypothetical protein																1.19076	9.5982	13215.8	TRUE		cytoplasmic, non-cytoplasmic, transmembrane	TMH	20.6288	CytoplasmicMembrane	10	Dehydrogenase	2.79e-77	230
CP036186.1:758177-758749:-	758177	758749	-	3	190	Pstu14405_03410	QOZ94471.1		HupE/UreJ family protein				Pstu14405_RS03405	WP_003283010.1		HupE/UreJ family protein				TRUE			TRUE									1.03105	8.31953	19125.6	TRUE	gram+	non-cytoplasmic, signal, cytoplasmic, transmembrane	SpI	14.9917	CytoplasmicMembrane	10	urease accessory protein	2.16e-122	350	1	6	1a (1)	1a (1)	2
CP036186.1:758779-759393:-	758779	759393	-	1	204	Pstu14405_03415	QOZ94472.1	ureG	urease accessory protein UreG				Pstu14405_RS03410	WP_003283012.1	ureG	urease accessory protein UreG				TRUE	TRUE											-0.0377451	4.92427	21966.9				CYT	-0.200913	Cytoplasmic	9.97	Facilitates the functional incorporation of the urease nickel metallocenter. This process requires GTP hydrolysis, probably effectuated by UreG	6.69e-142	400	26	33	1a (5)	1a (6)	2
CP036186.1:759581-759784:+	759581	759784	+	2	67	Pstu14405_03420	QOZ94473.1		nucleoid-structuring protein H-NS															TRUE								-0.847761	11.2364	6993.85				CYT	-0.200913	Unknown
CP036186.1:760298-760990:-	760298	760990	-	3	230	Pstu14405_03425	QOZ94474.1		urease accessory protein UreF				Pstu14405_RS03415	WP_003283014.1		urease accessory protein UreF																-0.0991304	4.92302	25322.6			non-cytoplasmic, signal	CYT	-0.200913	Unknown		Required for maturation of urease via the functional incorporation of the urease nickel metallocenter	4.12e-158	444
CP036186.1:760987-761487:-	760987	761487	-	1	166	Pstu14405_03430	QOZ94475.1	ureE	urease accessory protein UreE				Pstu14405_RS03420	WP_003283015.1	ureE	urease accessory protein UreE																-0.377711	6.24208	18666.9				CYT	-0.200913	Cytoplasmic	9.97	Involved in urease metallocenter assembly. Binds nickel. Probably functions as a nickel donor during metallocenter assembly	6.77e-121	344	3	10	1a (1)	1a (1)
CP036186.1:761651-762136:-	761651	762136	-	3	161	Pstu14405_03435	QOZ97771.1		GNAT family N-acetyltransferase				Pstu14405_RS03425	WP_003283017.1		GNAT family N-acetyltransferase																-0.122981	4.57556	17632.5				CYT	-0.200913	Unknown		Acetyltransferase (GNAT) family	2.78e-113	325
CP036186.1:762404-763276:+	762404	763276	+	2	290	Pstu14405_03440	QOZ94476.1		DMT family transporter				Pstu14405_RS03430	WP_003283019.1		DMT family transporter																0.865172	9.55713	31206.7	TRUE		cytoplasmic, signal, non-cytoplasmic, transmembrane	TMH	1.14866	CytoplasmicMembrane	10	EamA-like transporter family	3.7e-200	555
CP036186.1:763377-764240:+	763377	764240	+	3	287	Pstu14405_03445	QOZ94477.1		oxaloacetate decarboxylase				Pstu14405_RS03435	WP_003283022.1		oxaloacetate decarboxylase				TRUE	TRUE											0.0700348	5.08683	31372.5				CYT	-0.200913	Cytoplasmic	9.97	Catalyzes the decarboxylation of oxaloacetate into pyruvate. Seems to play a role in maintaining cellular concentrations of bicarbonate and pyruvate	2.93e-200	555	221	69	1a (16)	1a (17)
CP036186.1:764330-765049:-	764330	765049	-	3	239	Pstu14405_03450	QOZ94478.1		hypothetical protein				Pstu14405_RS03440	WP_003283023.1		TorF family putative porin																-0.16569	5.23029	26258.3			non-cytoplasmic, signal	SpII	10.4907	OuterMembrane	9.49	Bacterial protein of unknown function (Gcw_chp)	1.63e-173	483
CP036186.1:765354-765620:+	765354	765620	+	3	88	Pstu14405_03455	QOZ94479.1		DksA/TraR family C4-type zinc finger protein				Pstu14405_RS03445	WP_003283024.1		DksA/TraR family C4-type zinc finger protein				TRUE	TRUE			TRUE	TRUE							-1.01136	5.867	9824.77				CYT	-0.200913	Unknown		DnaK suppressor protein	6.61e-57	176	7	48	1a (2)	1a (1); 2b (1)
CP036186.1:765621-766802:-	765621	766802	-	2	393	Pstu14405_03460	QOZ97772.1		GAF domain-containing sensor histidine kinase				Pstu14405_RS03450	WP_036991555.1		GAF domain-containing sensor histidine kinase				TRUE	TRUE											-0.0516539	5.95834	43108.6				CYT	-0.200913	CytoplasmicMembrane	7.88	Histidine kinase	1.94e-275	754	203	36	1a (11)	1a (12)
CP036186.1:766872-768344:-	766872	768344	-	2	490	Pstu14405_03465	QOZ94480.1		NCS1 family nucleobase:cation symporter-1				Pstu14405_RS03455	WP_003283026.1		NCS1 family nucleobase:cation symporter-1																0.830612	8.83599	52498	TRUE		non-cytoplasmic, cytoplasmic, transmembrane	CYT	-0.200913	CytoplasmicMembrane	10	Cytosine purine, uracil, thiamine, allantoin permease	0	943
CP036186.1:768805-769533:-	768805	769533	-	1	242	Pstu14405_03470	QOZ94481.1		hypothetical protein				Pstu14405_RS03460	WP_003283027.1		hypothetical protein																-0.0834711	4.05003	25071.8		gram-	non-cytoplasmic, signal	SpI	26.3475	Unknown		Curlin associated repeat	3.11e-13	74.7
CP036186.1:769922-771622:-	769922	771622	-	3	566	Pstu14405_03475	QOZ94482.1	ureC	urease subunit alpha				Pstu14405_RS03465	WP_003283028.1	ureC	urease subunit alpha				TRUE	TRUE											-0.0780919	5.69893	60619.4				CYT	-0.200913	Cytoplasmic	9.97	Belongs to the metallo-dependent hydrolases superfamily. Urease alpha subunit family	0	1144	15	15	1a (4)	1a (4)
CP036186.1:772027-772332:-	772027	772332	-	1	101	Pstu14405_03480	QOZ94483.1		urease subunit beta				Pstu14405_RS03470	WP_003283029.1		urease subunit beta																-0.309901	5.58747	11054.3				CYT	-0.200913	Cytoplasmic	9.26	Belongs to the urease beta subunit family	5.23e-69	208
CP036186.1:772329-772838:-	772329	772838	-	2	169	Pstu14405_03485	QOZ94484.1		N-acetyltransferase family protein											TRUE	TRUE											-0.486982	6.3648	19148.4				CYT	-0.200913	Unknown		COG1247 Sortase and related acyltransferases	1.08e-123	352	17	17	1a (3)	1a (3)
CP036186.1:772898-773200:-	772898	773200	-	3	100	Pstu14405_03490	QOZ94485.1	ureA	urease subunit gamma				Pstu14405_RS03480	WP_003283033.1	ureA	urease subunit gamma																-0.025	5.087	11009.6				CYT	-0.200913	Cytoplasmic	9.26	Belongs to the urease gamma subunit family	3.71e-64	196
CP036186.1:773341-774174:-	773341	774174	-	1	277	Pstu14405_03495	QOZ94486.1		urease accessory protein UreD				Pstu14405_RS03485	WP_003283034.1		urease accessory protein UreD																-0.0898917	6.14511	30518.6				CYT	-0.200913	Cytoplasmic	9.97	Required for maturation of urease via the functional incorporation of the urease nickel metallocenter	1.03e-204	565
CP036186.1:774381-775079:-	774381	775079	-	2	232	Pstu14405_03500	QOZ94487.1	urtE	urea ABC transporter ATP-binding subunit UrtE				Pstu14405_RS03490	WP_003283035.1	urtE	urea ABC transporter ATP-binding subunit UrtE																-0.0676724	7.78896	25535.4				CYT	-0.200913	CytoplasmicMembrane	9.99	COG0410 ABC-type branched-chain amino acid transport systems, ATPase component	2.22e-163	457
CP036186.1:775205-776056:-	775205	776056	-	3	283	Pstu14405_03505	QOZ94488.1	urtD	urea ABC transporter ATP-binding protein UrtD				Pstu14405_RS03495	WP_003283036.1	urtD	urea ABC transporter ATP-binding protein UrtD																-0.0689046	5.23489	30848				CYT	-0.200913	CytoplasmicMembrane	7.88	ABC transporter, ATP-binding protein	3.56e-199	552
CP036186.1:776053-777132:-	776053	777132	-	1	359	Pstu14405_03510	QOZ94489.1	urtC	urea ABC transporter permease subunit UrtC				Pstu14405_RS03500	WP_003283037.1	urtC	urea ABC transporter permease subunit UrtC																0.789972	9.51297	38749.6	TRUE		non-cytoplasmic, cytoplasmic, transmembrane	TMH	4.61271	CytoplasmicMembrane	10	Belongs to the binding-protein-dependent transport system permease family	3.82e-255	700
CP036186.1:777129-778700:-	777129	778700	-	2	523	Pstu14405_03515	QOZ94490.1	urtB	urea ABC transporter permease subunit UrtB				Pstu14405_RS03505	WP_003283039.1	urtB	urea ABC transporter permease subunit UrtB																0.51109	9.16104	55726.1	TRUE	gram+	non-cytoplasmic, signal, cytoplasmic, transmembrane	SpI	10.9114	CytoplasmicMembrane	10	Belongs to the binding-protein-dependent transport system permease family	0	953
CP036186.1:778877-780145:-	778877	780145	-	3	422	Pstu14405_03520	QOZ94491.1	urtA	urea ABC transporter substrate-binding protein				Pstu14405_RS03510	WP_003283040.1	urtA	urea ABC transporter substrate-binding protein																-0.182701	5.18993	46123.8		gram-	non-cytoplasmic, signal	SpI	19.4586	Unknown (This protein may have multiple localization sites.)		branched-chain amino acid	5.17e-310	844	3	6	1a (1)	1a (1)
CP036186.1:780522-781055:+	780522	781055	+	3	177	Pstu14405_03525	QOZ94492.1		pseudouridine synthase											TRUE	TRUE											-0.478531	8.05914	20134.9				CYT	-0.200913	Cytoplasmic	9.97	Belongs to the pseudouridine synthase RsuA family	2.41e-124	354	6	20	1a (3)	1a (3)
CP036186.1:781077-781295:-	781077	781295	-	2	72	Pstu14405_03530	QOZ94493.1		DUF2788 domain-containing protein				Pstu14405_RS03520	WP_003283042.1		DUF2788 domain-containing protein								TRUE								1.04028	7.90829	7956.71	TRUE		cytoplasmic, non-cytoplasmic, transmembrane	TMH	9.55893	CytoplasmicMembrane	9.82	Protein of unknown function (DUF2788)	1.4e-44	144
CP036186.1:781471-781863:-	781471	781863	-	1	130	Pstu14405_03535	QOZ94494.1		globin				Pstu14405_RS03525	WP_003283043.1		globin				TRUE		TRUE										-0.311538	8.9744	14888				CYT	-0.200913	Unknown		nitric oxide dioxygenase activity	5.85e-91	266	53	37	1a (3)	1a (3)	23
CP036186.1:782028-782507:-	782028	782507	-	2	159	Pstu14405_03540	QOZ94495.1		Lrp/AsnC family transcriptional regulator				Pstu14405_RS03530	WP_003283044.1		Lrp/AsnC family transcriptional regulator				TRUE	TRUE											-0.28805	5.95226	18057.5				CYT	-0.200913	Cytoplasmic	9.97	transcriptional	1.28e-108	313	133	79	1a (13)	1a (13)
CP036186.1:782850-783740:-	782850	783740	-	2	296	Pstu14405_03545	QOZ94496.1		cation diffusion facilitator family transporter				Pstu14405_RS03535	WP_003283045.1		cation diffusion facilitator family transporter																0.439865	6.02587	31902.6	TRUE		cytoplasmic, signal, non-cytoplasmic, transmembrane	SpI	6.93157	CytoplasmicMembrane	10	Belongs to the cation diffusion facilitator (CDF) transporter (TC 2.A.4) family	1.83e-203	564
CP036186.1:783766-784182:-	783766	784182	-	1	138	Pstu14405_03550	QOZ94497.1		polyribonucleotide nucleotidyltransferase				Pstu14405_RS03540	WP_003283046.1		hypothetical protein				TRUE			TRUE									0.171014	5.31595	14893	TRUE		cytoplasmic, non-cytoplasmic, transmembrane	TMH	6.2003	Unknown		Polyribonucleotide nucleotidyltransferase	5.49e-93	271					22
CP036186.1:784596-784901:+	784596	784901	+	3	101	Pstu14405_03555	QOZ97773.1		hypothetical protein											TRUE	TRUE											-0.342574	5.67693	11088.2				CYT	-0.200913	Unknown		-	5.23e-69	208	23	36	1a (3)	1a (3)
CP036186.1:784961-787486:+	784961	787486	+	2	841	Pstu14405_03560	QOZ94498.1	hrpB	ATP-dependent helicase HrpB				Pstu14405_RS03550	WP_003283048.1	hrpB	ATP-dependent helicase HrpB				TRUE	TRUE											-0.213674	6.59909	92565				CYT	-0.200913	CytoplasmicMembrane	9.82	ATP-dependent helicase	0	1572	184	54	1a (31)	1a (29)
CP036186.1:787490-788305:-	787490	788305	-	3	271	Pstu14405_03565			transporter substrate-binding domain-containing protein		TRUE
CP036186.1:788389-789219:+	788389	789219	+	1	276	Pstu14405_03570	QOZ94499.1		SDR family oxidoreductase				Pstu14405_RS03560	WP_003283050.1		SDR family oxidoreductase				TRUE	TRUE											0.174638	9.04628	29895.3			non-cytoplasmic, signal	CYT	-0.200913	Cytoplasmic	9.26	Belongs to the short-chain dehydrogenases reductases (SDR) family	6.38e-194	538	64	34	1a (6)	1a (7)
CP036186.1:789230-789658:-	789230	789658	-	3	142	Pstu14405_03575	QOZ94500.1		VOC family protein				Pstu14405_RS03565	WP_003283051.1		VOC family protein																-0.241549	4.64081	15392.9				CYT	-0.200913	Unknown		COG0346 Lactoylglutathione lyase and related lyases	2.58e-102	295	8	8	1a (1)	1a (1)
CP036186.1:789737-790417:-	789737	790417	-	3	226	Pstu14405_03580	QOZ94501.1		hypothetical protein				Pstu14405_RS03570	WP_003283052.1		membrane protein																1.04513	6.89408	25088.2	TRUE		non-cytoplasmic, cytoplasmic, transmembrane	TMH	2.71172	CytoplasmicMembrane	10	Uncharacterised protein family (UPF0259)	1.38e-154	434
CP036186.1:790535-791011:+	790535	791011	+	2	158	Pstu14405_03585	QOZ94502.1		NYN domain-containing protein				Pstu14405_RS03575	WP_003283053.1		NYN domain-containing protein				TRUE	TRUE											-0.0689873	6.09845	17349.5				CYT	-0.200913	Unknown		NYN domain	2.39e-108	312	50	40	1a (5)	1a (5)
CP036186.1:791160-793058:-	791160	793058	-	2	632	Pstu14405_03590	QOZ94503.1		1-deoxy-D-xylulose-5-phosphate synthase				Pstu14405_RS03580	WP_003283054.1	dxs	1-deoxy-D-xylulose-5-phosphate synthase				TRUE		TRUE										-0.0969937	5.7851	68514.8				CYT	-0.200913	Cytoplasmic	9.97	Catalyzes the acyloin condensation reaction between C atoms 2 and 3 of pyruvate and glyceraldehyde 3-phosphate to yield 1-deoxy-D-xylulose-5-phosphate (DXP)	0	1240	415	69	1a (33)	1a (33)	23
CP036186.1:793167-794054:-	793167	794054	-	2	295	Pstu14405_03595	QOZ97774.1		geranyl transferase				Pstu14405_RS03585	WP_003283055.1		polyprenyl synthetase family protein				TRUE	TRUE											-0.154576	5.26053	31829.8				CYT	-0.200913	Cytoplasmic	9.97	Belongs to the FPP GGPP synthase family	1.77e-205	569	206	57	1a (12)	1a (12)
CP036186.1:794054-794296:-	794054	794296	-	3	80	Pstu14405_03600	QOZ94504.1		exodeoxyribonuclease VII small subunit				Pstu14405_RS03590	WP_003283056.1		exodeoxyribonuclease VII small subunit				TRUE	TRUE			TRUE	TRUE							-0.4275	4.19309	8853.76				CYT	-0.200913	Cytoplasmic	9.26	Bidirectionally degrades single-stranded DNA into large acid-insoluble oligonucleotides, which are then degraded further into small acid-soluble oligonucleotides	1.04e-45	147	9	22	1a (1)	1a (1)	3
CP036186.1:794390-795160:-	794390	795160	-	3	256	Pstu14405_03605	QOZ94505.1		sulfite exporter TauE/SafE family protein				Pstu14405_RS03595	WP_003283058.1		sulfite exporter TauE/SafE family protein																0.953906	9.51858	26475	TRUE		non-cytoplasmic, signal, cytoplasmic, transmembrane	SpI	11.1065	CytoplasmicMembrane	10	membrane transporter protein	1.78e-165	464
CP036186.1:795224-795982:-	795224	795982	-	3	252	Pstu14405_03610	QOZ94506.1		siderophore ferric iron reductase				Pstu14405_RS03600	WP_003283062.1		siderophore ferric iron reductase																-0.161111	7.59417	27694.6				CYT	-0.200913	Unknown		FhuF 2Fe-2S C-terminal domain	1.46e-187	520
CP036186.1:795966-797774:-	795966	797774	-	2	602	Pstu14405_03615	QOZ94507.1		IucA/IucC family siderophore biosynthesis protein				Pstu14405_RS03605	WP_003283063.1		IucA/IucC family siderophore biosynthesis protein				TRUE	TRUE											-0.163455	5.63726	67871.5				CYT	-0.200913	Unknown		Siderophore synthetase component	0	1199	242	51	1a (25)	1a (24); 2b (1)
CP036186.1:797771-798358:-	797771	798358	-	3	195	Pstu14405_03620	QOZ94508.1		N-acetyltransferase				Pstu14405_RS03610	WP_003283064.1		acetyltransferase																-0.275385	7.17452	22382.4				CYT	-0.200913	Cytoplasmic	8.96	siderophore biosynthetic protein	2.99e-145	408
CP036186.1:798355-799509:-	798355	799509	-	1	384	Pstu14405_03625	QOZ94509.1		MFS transporter				Pstu14405_RS03615	WP_003283066.1		MFS transporter																0.825521	9.24143	41982.9	TRUE		cytoplasmic, signal, non-cytoplasmic, transmembrane	TMH	3.55889	CytoplasmicMembrane	10	Major facilitator superfamily	4.41e-269	737
CP036186.1:799506-800825:-	799506	800825	-	2	439	Pstu14405_03630	QOZ94510.1		alcaligin biosynthesis protein				Pstu14405_RS03620	WP_003283067.1		SidA/IucD/PvdA family monooxygenase				TRUE	TRUE											-0.305923	5.9813	50531.9				CYT	-0.200913	Unknown (This protein may have multiple localization sites.)		L-lysine 6-monooxygenase (NADPH-requiring)	0	903	31	2	1a (1)	1a (1)
CP036186.1:800837-802360:-	800837	802360	-	3	507	Pstu14405_03635	QOZ94511.1		pyridoxal-dependent decarboxylase				Pstu14405_RS03625	WP_003283068.1		aspartate aminotransferase family protein																-0.0546351	6.16739	55748.7				CYT	-0.200913	Cytoplasmic	8.96	COG0076 Glutamate decarboxylase and related PLP-dependent proteins	0	1009
CP036186.1:802557-803054:-	802557	803054	-	2	165	Pstu14405_03640	QOZ94512.1		RNA polymerase sigma factor				Pstu14405_RS03630	WP_003283071.1		RNA polymerase sigma factor																-0.184848	6.99434	18504.2				CYT	-0.200913	Cytoplasmic	9.97	Belongs to the sigma-70 factor family. ECF subfamily	3.35e-116	332
CP036186.1:803154-805547:-	803154	805547	-	2	797	Pstu14405_03645	QOZ94513.1		EAL domain-containing protein				Pstu14405_RS03635	WP_003283072.1		EAL domain-containing protein				TRUE	TRUE											-0.0526976	5.79283	88984.3	TRUE		non-cytoplasmic, cytoplasmic, transmembrane	TMH	1.11432	CytoplasmicMembrane	9.99	Intracellular signaling protein with diguanylate cyclase and phosphodiesterase activities	0	1530	268	64	1a (42)	1a (43)
CP036186.1:805541-806476:-	805541	806476	-	3	311	Pstu14405_03650	QOZ94514.1		nitrate ABC transporter substrate-binding protein				Pstu14405_RS03640	WP_003283073.1		ABC transporter substrate-binding protein				TRUE	TRUE											0.078135	5.21301	33998.5			non-cytoplasmic, signal	SpII	5.14152	Unknown (This protein may have multiple localization sites.)		ABC-type nitrate sulfonate bicarbonate transport	8.96e-223	614	41	20	1a (5)	1a (5)
CP036186.1:806829-808253:+	806829	808253	+	3	474	Pstu14405_03655	QOZ97775.1		sensor domain-containing diguanylate cyclase											TRUE		TRUE										-0.0493671	6.39816	51937.5	TRUE		non-cytoplasmic, cytoplasmic, transmembrane	CYT	-0.200913	CytoplasmicMembrane	8.46	Cache domain	0	917	28	22	1a (7)	1a (7)	3
CP036186.1:808359-808886:-	808359	808886	-	2	175	Pstu14405_03660	QOZ94515.1		inorganic diphosphatase				Pstu14405_RS03650	WP_003283075.1	ppa	inorganic diphosphatase				TRUE		TRUE										-0.172571	4.91228	19465				CYT	-0.200913	Cytoplasmic	9.97	Catalyzes the hydrolysis of inorganic pyrophosphate (PPi) forming two phosphate ions	3.18e-128	363	469	87	1a (20)	1a (20)	15
CP036186.1:808995-809807:-	808995	809807	-	2	270	Pstu14405_03665	QOZ94516.1		zinc-dependent peptidase				Pstu14405_RS03655	WP_003283077.1		zinc-dependent peptidase				TRUE	TRUE											-0.378889	4.92688	31049.7				CYT	-0.200913	Unknown		Belongs to the MtfA family	1.3e-199	552	34	33	1a (5)	1a (6)
CP036186.1:810017-810445:+	810017	810445	+	2	142	Pstu14405_03670	QOZ94517.1		RidA family protein				Pstu14405_RS03660	WP_003283078.1		RidA family protein				TRUE	TRUE											0.184507	4.89676	14840.9				CYT	-0.200913	Cytoplasmic	8.96	translation initiation inhibitor, yjgF family	3.97e-97	282	119	61	1a (6)	1a (6)
CP036186.1:810532-812085:+	810532	812085	+	1	517	Pstu14405_03675	QOZ94518.1		alkaline phosphatase				Pstu14405_RS03665	WP_003283079.1		alkaline phosphatase D family protein																-0.499033	6.10385	58523.1	TRUE		non-cytoplasmic, signal	CYT	-0.200913	Extracellular	9.78	COG3540 Phosphodiesterase alkaline phosphatase D	0	1065
CP036186.1:812092-812886:-	812092	812886	-	1	264	Pstu14405_03680	QOZ94519.1		ethanolamine ammonia-lyase subunit EutC				Pstu14405_RS03670	WP_003283080.1	eutC	ethanolamine ammonia-lyase subunit EutC																-0.257197	6.11704	28795.4				CYT	-0.200913	Cytoplasmic	9.97	Belongs to the EutC family	2.32e-190	528
CP036186.1:812972-814363:-	812972	814363	-	3	463	Pstu14405_03685	QOZ94520.1		ethanolamine ammonia-lyase subunit EutB				Pstu14405_RS03675	WP_003283082.1		ethanolamine ammonia-lyase subunit EutB																-0.037581	4.91381	50209.6				CYT	-0.200913	Cytoplasmic	9.97	COG4303 Ethanolamine ammonia-lyase, large subunit	0	907
CP036186.1:814374-815825:-	814374	815825	-	2	483	Pstu14405_03690	QOZ94521.1	eat	ethanolamine permease				Pstu14405_RS03680	WP_003283084.1	eat	ethanolamine permease																0.894824	6.75238	50884.5	TRUE		non-cytoplasmic, cytoplasmic, transmembrane	TMH	2.87801	CytoplasmicMembrane	10	COG0531 Amino acid transporters	0	889					1
CP036186.1:816023-817543:-	816023	817543	-	3	506	Pstu14405_03695	QOZ94522.1		aldehyde dehydrogenase				Pstu14405_RS03685	WP_003283085.1		aldehyde dehydrogenase				TRUE		TRUE										-0.0373518	5.18192	54798.9				CYT	-0.200913	Cytoplasmic	9.26	Belongs to the aldehyde dehydrogenase family	0	1012	2003	79	1a (41); 3b (13)	1a (38); 2b (3); 3b (13)	289
CP036186.1:817696-818844:-	817696	818844	-	1	382	Pstu14405_03700	QOZ94523.1	yiaY	L-threonine dehydrogenase				Pstu14405_RS03690	WP_003283086.1	yiaY	L-threonine dehydrogenase				TRUE		TRUE										0.240052	4.83571	39672				CYT	-0.200913	Cytoplasmic	9.26	Alcohol dehydrogenase, class IV	8.5e-266	729	4118	100	1a (82)	1a (74); 2b (4)	636
CP036186.1:819049-820398:+	819049	820398	+	1	449	Pstu14405_03705	QOZ94524.1	mpl	UDP-N-acetylmuramate:L-alanyl-gamma-D-glutamyl-meso-diaminopimelate ligase				Pstu14405_RS03695	WP_003283087.1	mpl	UDP-N-acetylmuramate:L-alanyl-gamma-D-glutamyl-meso-diaminopimelate ligase				TRUE		TRUE										0.023608	5.62259	47930.9			non-cytoplasmic, signal	SpI	8.09576	Cytoplasmic	9.97	Reutilizes the intact tripeptide L-alanyl-gamma-D- glutamyl-meso-diaminopimelate by linking it to UDP-N- acetylmuramate	0	896	464	70	1a (22)	1a (22)	102
CP036186.1:820571-821200:+	820571	821200	+	2	209	Pstu14405_03710	QOZ94525.1		UbiX family flavin prenyltransferase				Pstu14405_RS03700	WP_003283088.1	ubiX	flavin prenyltransferase UbiX				TRUE	TRUE											0.119139	5.17646	22591.8				CYT	-0.200913	Cytoplasmic	9.97	Flavin prenyltransferase that catalyzes the synthesis of the prenylated FMN cofactor (prenyl-FMN) for 4-hydroxy-3- polyprenylbenzoic acid decarboxylase UbiD. The prenyltransferase is metal-independent and links a dimethylallyl moiety from dimethylallyl monophosphate (DMAP) to the flavin N5 and C6 atoms of FMN	1.77e-144	407	130	53	1a (8)	1a (8)
CP036186.1:821202-821492:+	821202	821492	+	3	96	Pstu14405_03715	QOZ94526.1		YceK/YidQ family lipoprotein				Pstu14405_RS03705	WP_003283089.1		YceK/YidQ family lipoprotein								TRUE								0.779167	7.6996	9712.38		gram+	non-cytoplasmic, signal	SpII	12.8409	CytoplasmicMembrane	9.82	periplasmic lipoprotein	3.65e-60	185
CP036186.1:821581-823428:+	821581	823428	+	1	615	Pstu14405_03720	QOZ94527.1		ATP-dependent metallopeptidase FtsH/Yme1/Tma family protein				Pstu14405_RS03710	WP_003283090.1	ftsH	ATP-dependent zinc metalloprotease FtsH				TRUE	TRUE											-0.0941463	5.82045	67925.5	TRUE		non-cytoplasmic, signal, cytoplasmic, transmembrane	CYT	-0.200913	CytoplasmicMembrane	10	Acts as a processive, ATP-dependent zinc metallopeptidase for both cytoplasmic and membrane proteins. Plays a role in the quality control of integral membrane proteins	0	1166	187	34	1a (12); 3b (4)	1a (12); 3b (4)	3
CP036186.1:823450-824523:-	823450	824523	-	1	357	Pstu14405_03725	QOZ94528.1	queG	tRNA epoxyqueuosine(34) reductase QueG				Pstu14405_RS03715	WP_003283091.1	queG	tRNA epoxyqueuosine(34) reductase QueG				TRUE	TRUE											-0.392437	6.17768	40205.3				CYT	-0.200913	Cytoplasmic	8.96	Catalyzes the conversion of epoxyqueuosine (oQ) to queuosine (Q), which is a hypermodified base found in the wobble positions of tRNA(Asp), tRNA(Asn), tRNA(His) and tRNA(Tyr)	2.54e-268	733	75	40	1a (12)	1a (11); 2b (1)
CP036186.1:824598-826088:+	824598	826088	+	3	496	Pstu14405_03730	QOZ94529.1		bifunctional ADP-dependent NAD(P)H-hydrate dehydratase/NAD(P)H-hydrate epimerase				Pstu14405_RS03720	WP_003283092.1		bifunctional ADP-dependent NAD(P)H-hydrate dehydratase/NAD(P)H-hydrate epimerase				TRUE	TRUE											0.329234	5.68495	50770.7				CYT	-0.200913	Unknown		Bifunctional enzyme that catalyzes the epimerization of the S- and R-forms of NAD(P)HX and the dehydration of the S-form of NAD(P)HX at the expense of ADP, which is converted to AMP. This allows the repair of both epimers of NAD(P)HX, a damaged form of NAD(P)H that is a result of enzymatic or heat-dependent hydration	0	942	340	72	1a (20)	1a (19); 2b (1)
CP036186.1:826076-826546:+	826076	826546	+	2	156	Pstu14405_03735	QOZ94530.1	tsaE	tRNA (adenosine(37)-N6)-threonylcarbamoyltransferase complex ATPase subunit type 1 TsaE				Pstu14405_RS03725	WP_003283093.1	tsaE	tRNA (adenosine(37)-N6)-threonylcarbamoyltransferase complex ATPase subunit type 1 TsaE				TRUE	TRUE											-0.0141026	4.88334	17025.2				CYT	-0.200913	Cytoplasmic	9.97	ATPase or kinase	1.24e-109	315	72	60	1a (6)	1a (6)
CP036186.1:826564-827979:+	826564	827979	+	1	471	Pstu14405_03740	QOZ97776.1		AMIN domain-containing protein											TRUE		TRUE										-0.0868365	9.79857	50260.9			non-cytoplasmic, signal	SpI	7.8846	Unknown		N-acetylmuramoyl-L-alanine amidase	0	874	432	61	1a (26)	1a (27)	10
CP036186.1:827976-829853:+	827976	829853	+	3	625	Pstu14405_03745	QOZ94531.1	mutL	DNA mismatch repair endonuclease MutL				Pstu14405_RS03735	WP_003283095.1	mutL	DNA mismatch repair endonuclease MutL				TRUE	TRUE											-0.28944	6.20229	68994.6				CYT	-0.200913	Cytoplasmic	9.97	This protein is involved in the repair of mismatches in DNA. It is required for dam-dependent methyl-directed DNA mismatch repair. May act as a molecular matchmaker , a protein that promotes the formation of a stable complex between two or more DNA-binding proteins in an ATP-dependent manner without itself being part of a final effector complex	0	1218	594	79	1a (42); 3b (1)	1a (43); 3b (1)	1
CP036186.1:829936-830907:+	829936	830907	+	1	323	Pstu14405_03750	QOZ94532.1	miaA	tRNA (adenosine(37)-N6)-dimethylallyltransferase MiaA				Pstu14405_RS03740	WP_003283096.1	miaA	tRNA (adenosine(37)-N6)-dimethylallyltransferase MiaA				TRUE	TRUE											-0.0978328	5.76475	35604.4			non-cytoplasmic, signal	CYT	-0.200913	Cytoplasmic	9.97	Catalyzes the transfer of a dimethylallyl group onto the adenine at position 37 in tRNAs that read codons beginning with uridine, leading to the formation of N6-(dimethylallyl)adenosine (i(6)A)	6.8e-224	618	172	79	1a (15)	1a (14); 2b (1)
CP036186.1:831000-831254:+	831000	831254	+	3	84	Pstu14405_03755	QOZ94533.1		RNA chaperone Hfq				Pstu14405_RS03745	WP_003283098.1	hfq	RNA chaperone Hfq				TRUE		TRUE		TRUE	TRUE							-0.296429	8.07674	9311.53				CYT	-0.200913	Cytoplasmic	9.26	RNA chaperone that binds small regulatory RNA (sRNAs) and mRNAs to facilitate mRNA translational regulation in response to envelope stress, environmental stress and changes in metabolite concentrations. Also binds with high specificity to tRNAs	2.28e-53	167	419	99	1a (13)	1a (13)	25
CP036186.1:831266-832567:+	831266	832567	+	2	433	Pstu14405_03760	QOZ94534.1	hflX	GTPase HflX				Pstu14405_RS03750	WP_003283099.1	hflX	GTPase HflX				TRUE	TRUE											-0.39515	5.771	48865.9				CYT	-0.200913	Cytoplasmic	8.96	GTPase that associates with the 50S ribosomal subunit and may have a role during protein synthesis or ribosome biogenesis	0	843	424	64	1a (25)	1a (25)
CP036186.1:832666-833853:+	832666	833853	+	1	395	Pstu14405_03765	QOZ94535.1	hflK	FtsH protease activity modulator HflK				Pstu14405_RS03755	WP_003283100.1	hflK	FtsH protease activity modulator HflK				TRUE		TRUE										-0.568101	5.35033	43215.7	TRUE		cytoplasmic, non-cytoplasmic, transmembrane	CYT	-0.200913	Unknown		HflC and HflK could encode or regulate a protease	6.86e-235	652	1622	73	1a (39)	1a (37); 2b (2)	89
CP036186.1:833853-834719:+	833853	834719	+	3	288	Pstu14405_03770	QOZ94536.1	hflC	protease modulator HflC				Pstu14405_RS03760	WP_003283101.1	hflC	protease modulator HflC				TRUE	TRUE											-0.432986	8.95538	32935	TRUE		cytoplasmic, non-cytoplasmic, transmembrane	CYT	-0.200913	Cytoplasmic	8.96	HflC and HflK could regulate a protease	8.27e-164	463	653	74	1a (30)	1a (32)	7
CP036186.1:835003-836190:+	835003	836190	+	1	395	Pstu14405_03775	QOZ94537.1		ATP phosphoribosyltransferase regulatory subunit				Pstu14405_RS03765	WP_003283102.1		ATP phosphoribosyltransferase regulatory subunit				TRUE	TRUE											-0.0622785	5.20676	42763.2				CYT	-0.200913	Cytoplasmic	9.97	Required for the first step of histidine biosynthesis. May allow the feedback regulation of ATP phosphoribosyltransferase activity by histidine	1.4e-282	772	484	74	1a (21)	1a (21)
CP036186.1:836278-837573:+	836278	837573	+	1	431	Pstu14405_03780	QOZ94538.1		adenylosuccinate synthase				Pstu14405_RS03770	WP_003283104.1		adenylosuccinate synthase				TRUE		TRUE										-0.158237	5.42627	47082				CYT	-0.200913	Cytoplasmic	9.97	Plays an important role in the de novo pathway of purine nucleotide biosynthesis. Catalyzes the first committed step in the biosynthesis of AMP from IMP	9.64e-317	862	973	75	1a (40)	1a (40)	42
CP036186.1:838236-840737:+	838236	840737	+	3	833	Pstu14405_03795	QOZ94539.1		ribonuclease R				Pstu14405_RS03785	WP_003283106.1	rnr	ribonuclease R				TRUE	TRUE											-0.520048	7.39017	93498.1				CYT	-0.200913	Cytoplasmic	9.97	3'-5' exoribonuclease that releases 5'-nucleoside monophosphates and is involved in maturation of structured RNAs	0	1614	1365	67	1a (70)	1a (70)
CP036186.1:840734-841489:+	840734	841489	+	2	251	Pstu14405_03800	QOZ94540.1	rlmB	23S rRNA (guanosine(2251)-2'-O)-methyltransferase RlmB				Pstu14405_RS03790	WP_003283107.1	rlmB	23S rRNA (guanosine(2251)-2'-O)-methyltransferase RlmB				TRUE	TRUE											0.0354582	7.01214	27019				CYT	-0.200913	Cytoplasmic	9.97	Specifically methylates the ribose of guanosine 2251 in 23S rRNA	7.41e-176	490	282	67	1a (13)	1a (13)	1
CP036186.1:841667-843832:+	841667	843832	+	2	721	Pstu14405_03805			response regulator		TRUE		Pstu14405_RS03795			PAS domain-containing protein	TRUE
CP036186.1:844011-844427:+	844011	844427	+	3	138	Pstu14405_03810	QOZ94541.1		30S ribosomal protein S6				Pstu14405_RS03800	WP_003283109.1	rpsF	30S ribosomal protein S6			TRUE	TRUE		TRUE										-1.10507	4.8705	16125.4				CYT	-0.200913	Cytoplasmic	9.97	Binds together with S18 to 16S ribosomal RNA	1.83e-82	245	1738	75	1a (29)	1a (30)	39
CP036186.1:844456-844686:+	844456	844686	+	1	76	Pstu14405_03815	QOZ94542.1	rpsR	30S ribosomal protein S18				Pstu14405_RS03805	WP_003283112.1	rpsR	30S ribosomal protein S18			TRUE	TRUE		TRUE		TRUE	TRUE							-0.610526	10.6024	8915.28				CYT	-0.200913	Cytoplasmic	9.26	Binds as a heterodimer with protein S6 to the central domain of the 16S rRNA, where it helps stabilize the platform of the 30S subunit	2.33e-47	151	352	68	1a (19)	1a (19)	648
CP036186.1:844721-845614:+	844721	845614	+	2	297	Pstu14405_03820	QOZ94543.1		hypothetical protein				Pstu14405_RS03810	WP_003283113.1		hypothetical protein				TRUE	TRUE											0.963973	9.74454	31683.7	TRUE		non-cytoplasmic, cytoplasmic, transmembrane	TMH	10.263	CytoplasmicMembrane	10	membrane	1.23e-197	549	44	9	1a (2)	1a (2)
CP036186.1:845636-846082:+	845636	846082	+	2	148	Pstu14405_03825	QOZ94544.1		50S ribosomal protein L9				Pstu14405_RS03815	WP_003283114.1	rplI	50S ribosomal protein L9			TRUE	TRUE		TRUE										-0.0641892	5.41593	15569.4				CYT	-0.200913	Cytoplasmic	9.97	binds to the 23S rRNA	6.71e-92	270	1826	88	1a (27)	1a (26)	605
CP036186.1:846186-847580:+	846186	847580	+	3	464	Pstu14405_03830	QOZ94545.1	dnaB	replicative DNA helicase				Pstu14405_RS03820	WP_003283115.1	dnaB	replicative DNA helicase				TRUE	TRUE											-0.281466	4.95314	51396.6				CYT	-0.200913	Cytoplasmic	9.97	it exhibits DNA-dependent ATPase activity and contains distinct active sites for ATP binding, DNA binding, and interaction with DnaC protein, primase, and other prepriming proteins	0	904	546	89	1a (34)	1a (33)
CP036186.1:847713-848789:+	847713	848789	+	3	358	Pstu14405_03835	QOZ94546.1	alr	alanine racemase				Pstu14405_RS03825	WP_003283117.1	alr	alanine racemase				TRUE	TRUE											0.0958101	5.52705	38655				CYT	-0.200913	Cytoplasmic	9.97	Catalyzes the interconversion of L-alanine and D- alanine. May also act on other amino acids	7.76e-259	709	352	65	1a (18)	1a (17); 2b (1)
CP036186.1:848777-850642:-	848777	850642	-	3	621	Pstu14405_03840	QOZ94547.1		GGDEF domain-containing protein				Pstu14405_RS03830	WP_003283118.1		sensor domain-containing diguanylate cyclase				TRUE	TRUE											0.0057971	6.39759	70008.6	TRUE	gram-	cytoplasmic, signal, non-cytoplasmic, transmembrane	SpI	12.1325	CytoplasmicMembrane	10	COG2199 FOG GGDEF domain	0	1215	32	18	1a (8)	1a (9)
CP036186.1:850811-853090:+	850811	853090	+	2	759	Pstu14405_03845	QOZ94548.1		YgiQ family radical SAM protein				Pstu14405_RS03835	WP_194475252.1		YgiQ family radical SAM protein				TRUE	TRUE											-0.493808	9.0996	84877.1				CYT	-0.200913	Cytoplasmic	9.97	UPF0313 protein	0	1515	164	53	1a (34)	1a (35)
CP036186.1:853140-855101:-	853140	855101	-	2	653	Pstu14405_03850	QOZ94549.1		methyl-accepting chemotaxis protein				Pstu14405_RS03840	WP_003283120.1		methyl-accepting chemotaxis protein				TRUE	TRUE											-0.215008	5.38859	70692.7	TRUE		non-cytoplasmic, signal, cytoplasmic, transmembrane	SpI	3.91008	Unknown (This protein may have multiple localization sites.)		Methyl-accepting chemotaxis protein	0	1170	36	13	1a (2); 3b (2)	1a (2); 3b (2)
CP036186.1:855257-856852:-	855257	856852	-	3	531	Pstu14405_03855	QOZ94550.1		PleD family two-component system response regulator				Pstu14405_RS03845	WP_003283122.1		PleD family two-component system response regulator				TRUE	TRUE											-0.381921	6.03985	60309.7				CYT	-0.200913	Cytoplasmic	9.97	COG3706 Response regulator containing a CheY-like receiver domain and a GGDEF domain	0	1041	176	46	1a (16)	1a (16)
CP036186.1:857070-858128:+	857070	858128	+	3	352	Pstu14405_03860	QOZ94551.1		DUF2333 family protein				Pstu14405_RS03850	WP_003283123.1		DUF2333 family protein				TRUE	TRUE											-0.22358	6.93824	39128.9	TRUE		non-cytoplasmic, cytoplasmic, transmembrane	TMH	1.58506	Unknown		protein conserved in bacteria	3.02e-253	694	304	60	1a (17)	1a (17)
CP036186.1:858201-859538:-	858201	859538	-	2	445	Pstu14405_03865	QOZ94552.1		sigma-54-dependent Fis family transcriptional regulator				Pstu14405_RS03855	WP_003283124.1		sigma-54 dependent transcriptional regulator				TRUE		TRUE										-0.316629	6.1633	49615.5				CYT	-0.200913	Cytoplasmic	9.97	COG2204 Response regulator containing CheY-like receiver, AAA-type ATPase, and DNA-binding domains	6.54e-316	861	337	75	1a (30)	1a (30)	8
CP036186.1:859671-861263:-	859671	861263	-	2	530	Pstu14405_03870	QOZ94553.1		PAS domain-containing protein				Pstu14405_RS03860	WP_003283125.1		ATP-binding protein				TRUE	TRUE											0.0288679	7.77423	58919.2	TRUE		cytoplasmic, non-cytoplasmic, transmembrane	TMH	5.8829	CytoplasmicMembrane	10	COG0642 Signal transduction histidine kinase	0	1008	128	46	1a (16)	1a (16)
CP036186.1:861253-861486:-	861253	861486	-	1	77	Pstu14405_03875	QOZ94554.1		hypothetical protein				Pstu14405_RS03865	WP_003283126.1		PP0621 family protein				TRUE	TRUE			TRUE	TRUE							-0.35974	10.295	8919.17	TRUE		cytoplasmic, non-cytoplasmic, transmembrane	CYT	-0.200913	Unknown		-	9.37e-52	162	39	43	1a (2)	1a (2)
CP036186.1:861606-862595:-	861606	862595	-	2	329	Pstu14405_03880	QOZ94555.1		outer membrane protein assembly factor BamD				Pstu14405_RS03870	WP_003283127.1		outer membrane protein assembly factor BamD				TRUE		TRUE										-0.56535	5.66067	37526.6		gram+	non-cytoplasmic, signal	SpII	18.9603	OuterMembrane	8.28	Part of the outer membrane protein assembly complex, which is involved in assembly and insertion of beta-barrel proteins into the outer membrane	5.94e-237	651	408	63	1a (23)	1a (22)	622
CP036186.1:862802-863776:+	862802	863776	+	2	324	Pstu14405_03885	QOZ94556.1	rluD	23S rRNA pseudouridine(1911/1915/1917) synthase RluD				Pstu14405_RS03875	WP_003283128.1	rluD	23S rRNA pseudouridine(1911/1915/1917) synthase RluD				TRUE		TRUE										-0.145988	6.9861	35960.8				CYT	-0.200913	Cytoplasmic	9.97	Responsible for synthesis of pseudouridine from uracil	1.76e-231	637	241	47	1a (10)	1a (10)	6
CP036186.1:863698-864510:+	863698	864510	+	1	270	Pstu14405_03890	QOZ94557.1	pgeF	peptidoglycan editing factor PgeF											TRUE	TRUE											0.137778	6.64393	28315.8				CYT	-0.200913	Unknown		Belongs to the multicopper oxidase YfiH RL5 family	1.1e-176	493	68	37	1a (7)	1a (7)
CP036186.1:864685-867249:+	864685	867249	+	1	854	Pstu14405_03895	QOZ94558.1	clpB	ATP-dependent chaperone ClpB				Pstu14405_RS03885	WP_003283131.1	clpB	ATP-dependent chaperone ClpB				TRUE		TRUE										-0.383841	5.32476	95165.6				CYT	-0.200913	Cytoplasmic	9.97	Part of a stress-induced multi-chaperone system, it is involved in the recovery of the cell from heat-induced damage, in cooperation with DnaK, DnaJ and GrpE	0	1560	2318	83	1a (97); 3b (6)	1a (98); 3b (5)	56
CP036186.1:867807-869102:-	867807	869102	-	2	431	Pstu14405_03915	QOZ94559.1		NAD(P)/FAD-dependent oxidoreductase				Pstu14405_RS03905	WP_003283132.1		NAD(P)/FAD-dependent oxidoreductase				TRUE		TRUE										-0.0955916	7.77748	46833.2				CYT	-0.200913	CytoplasmicMembrane	7.88	NADH dehydrogenase, FAD-containing subunit	0	841	267	70	1a (20)	1a (20)	8
CP036186.1:869157-869330:-	869157	869330	-	2	57	Pstu14405_03920	QOZ94560.1		DUF3094 family protein				Pstu14405_RS03910	WP_003283133.1		DUF3094 family protein								TRUE								0.177193	10.6991	6684.94	TRUE		non-cytoplasmic, cytoplasmic, transmembrane	CYT	-0.200913	CytoplasmicMembrane	9.82	Protein of unknown function (DUF3094)	1.21e-25	95.5
CP036186.1:869447-871693:-	869447	871693	-	3	748	Pstu14405_03925	QOZ94561.1		DUF1631 domain-containing protein				Pstu14405_RS03915	WP_003283135.1		DUF1631 domain-containing protein				TRUE	TRUE											-0.229947	5.09768	83072.5				CYT	-0.200913	Cytoplasmic	9.97	Protein of unknown function (DUF1631)	0	1415	328	42	1a (24)	1a (24)	2
CP036186.1:872122-872970:+	872122	872970	+	1	282	Pstu14405_03930	QOZ94562.1		carboxylating nicotinate-nucleotide diphosphorylase				Pstu14405_RS03920	WP_003283137.1	nadC	carboxylating nicotinate-nucleotide diphosphorylase				TRUE	TRUE											0.101773	5.4938	30128.1				CYT	-0.200913	Cytoplasmic	9.97	Belongs to the NadC ModD family	2.6e-196	545	377	87	1a (22)	1a (20); 2b (1)	1
CP036186.1:873021-873452:-	873021	873452	-	2	143	Pstu14405_03935	QOZ94563.1		DUF1043 family protein				Pstu14405_RS03925	WP_003283138.1		DUF1043 family protein				TRUE		TRUE										-0.683217	5.46788	16089.7	TRUE		cytoplasmic, non-cytoplasmic, transmembrane	TMH	1.87564	Unknown		protein conserved in bacteria	4.28e-97	282	442	93	1a (17)	1a (16)	52
CP036186.1:873591-874217:+	873591	874217	+	3	208	Pstu14405_03940	QOZ94564.1		alpha/beta fold hydrolase				Pstu14405_RS03930	WP_003283139.1		alpha/beta fold hydrolase				TRUE		TRUE										-0.00673077	5.10695	22579.6				CYT	-0.200913	Unknown		hydrolase of the alpha beta superfamily	2.95e-147	414	140	81	1a (10)	1a (9)	20
CP036186.1:874263-875621:+	874263	875621	+	3	452	Pstu14405_03945	QOZ94565.1		tryptophan--tRNA ligase				Pstu14405_RS03935	WP_003283140.1		tryptophan--tRNA ligase				TRUE	TRUE											-0.213496	5.34124	49844				CYT	-0.200913	Cytoplasmic	9.97	Tryptophanyl-tRNA synthetase	0	885	604	79	1a (32)	1a (33)
CP036186.1:875790-876884:+	875790	876884	+	3	364	Pstu14405_03950	QOZ94566.1		cell division protein ZapE				Pstu14405_RS03940	WP_003283141.1	zapE	cell division protein ZapE				TRUE	TRUE											-0.371154	5.7178	42228.9				CYT	-0.200913	Cytoplasmic	9.97	Reduces the stability of FtsZ polymers in the presence of ATP	4.91e-265	725	581	70	1a (30)	1a (30)	3
CP036186.1:877023-878012:-	877023	878012	-	2	329	Pstu14405_03955	QOZ94567.1		GlxA family transcriptional regulator				Pstu14405_RS03945	WP_003283143.1		GlxA family transcriptional regulator				TRUE	TRUE											-0.256231	6.36929	37007.5				CYT	-0.200913	Cytoplasmic	9.97	Transcriptional regulator containing an amidase domain and an AraC-type DNA-binding HTH domain	8.19e-244	669	30	17	1a (6)	1a (6)
CP036186.1:878170-878910:+	878170	878910	+	1	246	Pstu14405_03960	QOZ94568.1		deoxyribonuclease V				Pstu14405_RS03950	WP_003283144.1	nfi	deoxyribonuclease V				TRUE	TRUE											-0.0154472	7.90577	26312				CYT	-0.200913	Cytoplasmic	9.97	DNA repair enzyme involved in the repair of deaminated bases. Selectively cleaves double-stranded DNA at the second phosphodiester bond 3' to a deoxyinosine leaving behind the intact lesion on the nicked DNA	6.32e-170	475	130	67	1a (10)	1a (10)
CP036186.1:878997-879548:+	878997	879548	+	3	183	Pstu14405_03965	QOZ94569.1	ampD	1%2C6-anhydro-N-acetylmuramyl-L-alanine amidase AmpD				Pstu14405_RS03955	WP_003283145.1	ampD	1%2C6-anhydro-N-acetylmuramyl-L-alanine amidase AmpD				TRUE	TRUE											-0.203279	5.01493	20348.7				CYT	-0.200913	Cytoplasmic	9.97	Negative regulator of beta-lactamase expression	2.22e-141	397	9	25	1a (4)	1a (4)	1
CP036186.1:879564-880400:+	879564	880400	+	3	278	Pstu14405_03970	QOZ94570.1		hypothetical protein				Pstu14405_RS03960	WP_003283146.1	ampE	regulatory signaling modulator protein AmpE				TRUE	TRUE											0.551799	6.66104	30959.2	TRUE		cytoplasmic, signal, non-cytoplasmic, transmembrane	CYT	-0.200913	CytoplasmicMembrane	10	Membrane protein required for beta-lactamase induction	8.33e-191	530	126	38	1a (9)	1a (9)
CP036186.1:880667-882697:+	880667	882697	+	2	676	Pstu14405_03975	QOZ94571.1		methyl-accepting chemotaxis protein				Pstu14405_RS03965	WP_003283147.1		methyl-accepting chemotaxis protein				TRUE	TRUE											0.0418639	4.71988	72406.1	TRUE		non-cytoplasmic, cytoplasmic, transmembrane	TMH	2.87732	CytoplasmicMembrane	9.99	Methyl-accepting chemotaxis protein	0	1012	58	34	1a (11); 3b (2)	1a (11); 3b (2)
CP036186.1:882719-883504:-	882719	883504	-	3	261	Pstu14405_03980	QOZ94572.1		TatD family deoxyribonuclease				Pstu14405_RS03970	WP_003283148.1		TatD family hydrolase				TRUE	TRUE											-0.230268	5.64038	29472.3				CYT	-0.200913	Cytoplasmic	9.97	TatD family	5.71e-194	537	12	16	1a (3)	1a (3)
CP036186.1:883556-883798:-	883556	883798	-	3	80	Pstu14405_03985	QOZ94573.1		hypothetical protein				Pstu14405_RS03975	WP_003283149.1		hypothetical protein				TRUE	TRUE			TRUE	TRUE							-0.36	4.81514	9058.1				CYT	-0.200913	Unknown		-	1.16e-51	162	13	42	1a (2)	1a (2)
CP036186.1:883850-884890:-	883850	884890	-	3	346	Pstu14405_03990	QOZ94574.1	ada	bifunctional DNA-binding transcriptional regulator/O6-methylguanine-DNA methyltransferase Ada				Pstu14405_RS03980	WP_003283151.1	ada	bifunctional DNA-binding transcriptional regulator/O6-methylguanine-DNA methyltransferase Ada				TRUE	TRUE											-0.308092	8.9187	37841.6				CYT	-0.200913	Periplasmic	9.8	AraC family transcriptional regulator	4.09e-248	681	188	62	1a (17)	1a (17)
CP036186.1:885048-885938:+	885048	885938	+	3	296	Pstu14405_03995	QOZ94575.1		serine protein kinase RIO				Pstu14405_RS03985	WP_003283153.1		serine protein kinase RIO				TRUE		TRUE										-0.536149	4.99577	33272.4				CYT	-0.200913	Cytoplasmic	9.97	Serine threonine protein kinase involved in cell cycle control	3.75e-212	586	233	72	1a (14)	1a (15)	7
CP036186.1:886088-887560:-	886088	887560	-	3	490	Pstu14405_04000	QOZ94576.1		efflux transporter outer membrane subunit				Pstu14405_RS03990	WP_003283154.1		efflux transporter outer membrane subunit				TRUE	TRUE											-0.212449	5.11889	52590.4		gram-	non-cytoplasmic, signal	SpII	22.7155	OuterMembrane	10	COG1538 Outer membrane protein	0	879	184	52	1a (19)	1a (18)	1
CP036186.1:887557-890601:-	887557	890601	-	1	1014	Pstu14405_04005	QOZ94577.1		efflux RND transporter permease subunit				Pstu14405_RS03995	WP_003283155.1		efflux RND transporter permease subunit				TRUE	TRUE											0.249408	4.73335	110802	TRUE		non-cytoplasmic, cytoplasmic, transmembrane	TMH	3.28347	CytoplasmicMembrane	10	Belongs to the resistance-nodulation-cell division (RND) (TC 2.A.6) family	0	1919	173	36	1a (26)	1a (26)
CP036186.1:890606-891685:-	890606	891685	-	3	359	Pstu14405_04010	QOZ94578.1		efflux RND transporter periplasmic adaptor subunit				Pstu14405_RS04000	WP_003283156.1		efflux RND transporter periplasmic adaptor subunit				TRUE		TRUE										-0.306685	5.29168	39393.4		gram-	non-cytoplasmic, signal	SpII	9.62134	Unknown (This protein may have multiple localization sites.)		Belongs to the membrane fusion protein (MFP) (TC 8.A.1) family	5.82e-250	687	184	64	1a (18)	1a (18)	5
CP036186.1:891931-892398:+	891931	892398	+	1	155	Pstu14405_04015	QOZ94579.1	bfr	bacterioferritin				Pstu14405_RS04005	WP_003283157.1	bfr	bacterioferritin				TRUE	TRUE											-0.489032	4.69572	17874.9				CYT	-0.200913	Cytoplasmic	9.97	Iron-storage protein, whose ferroxidase center binds Fe(2 ) ions, oxidizes them by dioxygen to Fe(3 ), and participates in the subsequent Fe(3 ) oxide mineral core formation within the central cavity of the protein complex	2.71e-108	311	172	90	1a (9)	1a (8); 2b (1)	2
CP036186.1:892463-894417:-	892463	894417	-	1	650.667	Pstu14405_04020			methyl-accepting chemotaxis protein		TRUE		Pstu14405_RS04010			methyl-accepting chemotaxis protein	TRUE
CP036186.1:894891-895304:-	894891	895304	-	2	137	Pstu14405_04025	QOZ94580.1	cueR	Cu(I)-responsive transcriptional regulator				Pstu14405_RS04015	WP_003283158.1	cueR	Cu(I)-responsive transcriptional regulator				TRUE	TRUE											-0.429197	5.69233	15126				CYT	-0.200913	Cytoplasmic	9.26	transcriptional	2.16e-94	275	32	39	1a (5)	1a (5)
CP036186.1:895381-897759:-	895381	897759	-	1	792	Pstu14405_04030	QOZ94581.1		copper-translocating P-type ATPase				Pstu14405_RS04020	WP_003283159.1		heavy metal translocating P-type ATPase				TRUE	TRUE											0.282576	5.80891	83095	TRUE		cytoplasmic, non-cytoplasmic, transmembrane	CYT	-0.200913	CytoplasmicMembrane	10	heavy metal translocating P-type ATPase	0	1480	232	41	1a (24)	1a (23); 2b (1)
CP036186.1:897909-898100:+	897909	898100	+	3	63	Pstu14405_04035	QOZ94582.1		copper chaperone				Pstu14405_RS04025	WP_003283160.1		cation transporter				TRUE		TRUE		TRUE	TRUE							-0.0126984	4.05003	6628.24				CYT	-0.200913	Unknown		Copper-binding protein	8.55e-33	114	24	25	1a (1)	1a (1)	5
CP036186.1:898105-898752:-	898105	898752	-	1	215	Pstu14405_04040	QOZ94583.1		TetR family transcriptional regulator				Pstu14405_RS04030	WP_003283162.1		TetR family transcriptional regulator				TRUE		TRUE										-0.231163	6.06986	24533.9				CYT	-0.200913	Cytoplasmic	9.26	Transcriptional regulator	1.15e-152	429	183	62	1a (12)	1a (12)	5
CP036186.1:898957-900129:+	898957	900129	+	1	390	Pstu14405_04045	QOZ94584.1		Bcr/CflA family multidrug efflux MFS transporter				Pstu14405_RS04035	WP_003283163.1		Bcr/CflA family multidrug efflux MFS transporter																0.960256	8.72414	41350.9	TRUE		cytoplasmic, signal, non-cytoplasmic, transmembrane	TMH	5.30969	CytoplasmicMembrane	10	COG0477 Permeases of the major facilitator superfamily	2.79e-275	753
CP036186.1:900399-901349:-	900399	901349	-	2	316	Pstu14405_04050	QOZ94585.1		adenosine deaminase				Pstu14405_RS04045	WP_003283166.1		adenosine deaminase				TRUE	TRUE											-0.282595	4.87033	35763.9				CYT	-0.200913	Cytoplasmic	9.97	Catalyzes the hydrolytic deamination of adenine to hypoxanthine. Plays an important role in the purine salvage pathway and in nitrogen catabolism	1.98e-233	641	445	88	1a (19)	1a (18); 2b (1)
CP036186.1:901809-902396:-	901809	902396	-	2	195	Pstu14405_04055	QOZ97777.1		YigZ family protein				Pstu14405_RS04050	WP_036991559.1		IMPACT family protein				TRUE	TRUE											-0.0651282	5.61429	21137.8				CYT	-0.200913	Cytoplasmic	9.97	Domain of unknown function (DUF1949)	9.54e-136	385	16	12	1a (2)	1a (1); 2b (1)
CP036186.1:902609-902938:+	902609	902938	+	2	109	Pstu14405_04060	QOZ94586.1		four-helix bundle copper-binding protein				Pstu14405_RS04055	WP_003283168.1		four-helix bundle copper-binding protein				TRUE	TRUE											-0.033945	5.56854	11967.9				CYT	-0.200913	Unknown		Ferredoxin	3.98e-61	189	31	57	1a (6)	1a (6)
CP036186.1:902981-903625:-	902981	903625	-	3	214	Pstu14405_04065	QOZ94587.1		DUF1826 domain-containing protein				Pstu14405_RS04060	WP_003283170.1		DUF1826 domain-containing protein																0.00046729	5.66545	23294.6				CYT	-0.200913	Cytoplasmic	9.26	Protein of unknown function (DUF1826)	1.11e-154	434
CP036186.1:903625-904827:-	903625	904827	-	1	400	Pstu14405_04070	QOZ94588.1		GTP-binding protein				Pstu14405_RS04065	WP_003283171.1	zigA	zinc metallochaperone GTPase ZigA				TRUE	TRUE											-0.3405	4.80189	45265.4				CYT	-0.200913	Cytoplasmic	9.97	GTPases (G3E family)	4.63e-295	804	4	8	1a (2)	1a (2)	1
CP036186.1:904837-905241:-	904837	905241	-	1	134	Pstu14405_04075	QOZ94589.1	dksA	RNA polymerase-binding protein DksA				Pstu14405_RS04070	WP_003283172.1	dksA	RNA polymerase-binding protein DksA																-0.827612	4.72414	15479.1				CYT	-0.200913	Cytoplasmic	9.97	Transcription factor that acts by binding directly to the RNA polymerase (RNAP). Required for negative regulation of rRNA expression and positive regulation of several amino acid biosynthesis promoters. Also required for regulation of fis expression	7.01e-85	251
CP036186.1:905560-906084:-	905560	906084	-	1	174	Pstu14405_04080	QOZ94590.1	rutF	pyrimidine utilization flavin reductase protein F				Pstu14405_RS04075	WP_003283173.1	rutF	pyrimidine utilization flavin reductase protein F																0.0471264	5.71967	18379.4				CYT	-0.200913	Unknown		Catalyzes the reduction of FMN to FMNH2 which is used to reduce pyrimidine by RutA via the Rut pathway	5.07e-120	343
CP036186.1:906098-906688:-	906098	906688	-	3	196	Pstu14405_04085	QOZ94591.1		malonic semialdehyde reductase				Pstu14405_RS04080	WP_003283174.1		malonic semialdehyde reductase																0.0173469	6.06861	21171				CYT	-0.200913	Unknown		NADH dehydrogenase NAD(P)H nitroreductase	1.42e-139	394
CP036186.1:906699-907496:-	906699	907496	-	2	265	Pstu14405_04090	QOZ94592.1	rutD	pyrimidine utilization protein D				Pstu14405_RS04085	WP_003283175.1	rutD	pyrimidine utilization protein D																0.0849057	5.57991	28927.8				CYT	-0.200913	Unknown		May increase the rate of spontaneous hydrolysis of aminoacrylate to malonic semialdehyde. Required to remove a toxic intermediate produce in the pyrimidine nitrogen degradation	7.48e-192	532
CP036186.1:907562-907948:-	907562	907948	-	3	128	Pstu14405_04095	QOZ94593.1	rutC	pyrimidine utilization protein C				Pstu14405_RS04090	WP_003283176.1	rutC	pyrimidine utilization protein C																0.0492187	4.97213	13668.5				CYT	-0.200913	Cytoplasmic	9.26	May reduce aminoacrylate peracid to aminoacrylate. Required to remove a toxic intermediate produce by the pyrimidine nitrogen degradation	8.36e-90	263
CP036186.1:908028-908774:-	908028	908774	-	2	248	Pstu14405_04100	QOZ94594.1	rutB	pyrimidine utilization protein B				Pstu14405_RS04095	WP_003283178.1	rutB	pyrimidine utilization protein B																-0.0306452	5.07779	26603.7				CYT	-0.200913	Cytoplasmic	9.26	In vivo, quickly hydrolyzes the ureidoacrylate peracid to avoid toxicity, but can also hydrolyzes ureidoacrylate that is formed spontaneously from ureidoacrylate peracid. One of the products of hydrolysis, carbamate, hydrolyzes spontaneously, thereby releasing one of the pyrimidine rings nitrogen atoms as ammonia and one of its carbons as CO2	4.31e-178	496
CP036186.1:908774-909856:-	908774	909856	-	3	360	Pstu14405_04105	QOZ94595.1	rutA	pyrimidine utilization protein A				Pstu14405_RS04100	WP_003283180.1	rutA	pyrimidine utilization protein A																-0.0983333	5.02237	39228.2				CYT	-0.200913	Cytoplasmic	9.26	Catalyzes the pyrimidine ring opening between N-3 and C- 4 by an unusual flavin hydroperoxide-catalyzed mechanism to yield ureidoacrylate peracid. It cleaves pyrmidine rings directly by adding oxygen atoms, making a toxic ureidoacrylate peracid product which can be spontaneously reduced to ureidoacrylate	6.95e-263	719
CP036186.1:910139-910849:+	910139	910849	+	2	236	Pstu14405_04110	QOZ94596.1	rutR	HTH-type transcriptional regulator RutR				Pstu14405_RS04105	WP_036991550.1	rutR	HTH-type transcriptional regulator RutR				TRUE	TRUE											-0.192797	7.02981	26608.3				CYT	-0.200913	Cytoplasmic	9.97	Transcriptional regulator	1.08e-156	441	74	49	1a (8)	1a (9)
CP036186.1:911079-911249:+	911079	911249	+	3	56	Pstu14405_04115	QOZ94597.1		acetyltransferase				Pstu14405_RS04110	WP_082332108.1		acetyltransferase				TRUE		TRUE		TRUE	TRUE							-0.378571	10.4111	6371.57				CYT	-0.200913	Unknown		COG1670 acetyltransferases, including N-acetylases of ribosomal proteins	2.49e-20	82	31	39	1a (3)	1a (3)	29
CP036186.1:911249-911650:+	911249	911650	+	2	133	Pstu14405_04120	QOZ94598.1		type II toxin-antitoxin system death-on-curing family toxin				Pstu14405_RS04115	WP_036991553.1		type II toxin-antitoxin system death-on-curing family toxin				TRUE	TRUE											0.184211	4.15262	14591.3				CYT	-0.200913	Unknown		-	6.14e-69	209	79	68	1a (5)	1a (4); 2b (1)	1
CP036186.1:911683-912864:-	911683	912864	-	1	393	Pstu14405_04125	QOZ94599.1		MFS transporter				Pstu14405_RS04120	WP_003283184.1		MFS transporter																0.88117	10.0468	40670.9	TRUE		non-cytoplasmic, cytoplasmic, transmembrane	TMH	10.2386	CytoplasmicMembrane	10	Transporter	9.5e-264	724
CP036186.1:912957-913946:-	912957	913946	-	2	329	Pstu14405_04130	QOZ94600.1		GlxA family transcriptional regulator				Pstu14405_RS04125	WP_003283185.1		GlxA family transcriptional regulator																0.13921	5.59713	35166.8				CYT	-0.200913	Cytoplasmic	9.26	Transcriptional regulator containing an amidase domain and an AraC-type DNA-binding HTH domain	1.1e-232	640
CP036186.1:914287-915411:+	914287	915411	+	1	374	Pstu14405_04135	QOZ94601.1		alkene reductase				Pstu14405_RS04130	WP_003283187.1		alkene reductase				TRUE	TRUE											-0.106417	5.41524	40298.9				CYT	-0.200913	Cytoplasmic	9.26	COG1902 NADH flavin oxidoreductases, Old Yellow Enzyme family	6.3e-273	746	3	7	1a (1)	1a (1)
CP036186.1:915496-915801:+	915496	915801	+	1	101	Pstu14405_04140	QOZ94602.1		ArsR family transcriptional regulator				Pstu14405_RS04135	WP_003283189.1		helix-turn-helix domain-containing protein				TRUE	TRUE											-0.221782	5.38478	11254.8				CYT	-0.200913	Unknown		transcriptional regulators	2.81e-64	196	30	55	1a (5)	1a (5)	5
CP036186.1:915897-916694:-	915897	916694	-	2	265	Pstu14405_04145	QOZ94603.1		helix-turn-helix domain-containing protein				Pstu14405_RS04140	WP_003283190.1		helix-turn-helix transcriptional regulator																-0.181509	9.60703	29731.8				CYT	-0.200913	CytoplasmicMembrane	9.82	AraC family transcriptional regulator	9.38e-186	516
CP036186.1:916789-917247:+	916789	917247	+	1	152	Pstu14405_04150	QOZ94604.1		carboxymuconolactone decarboxylase family protein				Pstu14405_RS04145	WP_003283191.1		carboxymuconolactone decarboxylase family protein																-0.260526	5.07682	17147.3				CYT	-0.200913	Unknown		Antioxidant protein with alkyl hydroperoxidase activity. Required for the reduction of the AhpC active site cysteine residues and for the regeneration of the AhpC enzyme activity	1.71e-105	304	15	46	1a (5)	1a (4)
CP036186.1:917290-917748:-	917290	917748	-	1	152	Pstu14405_04155	QOZ97778.1		hypothetical protein				Pstu14405_RS04150	WP_003283192.1		hypothetical protein				TRUE	TRUE											-0.344079	8.78087	17179.3			non-cytoplasmic, signal	CYT	-0.200913	Unknown		-	4.89e-105	303	5	14	1a (2)	1a (2)
CP036186.1:917875-918300:-	917875	918300	-	1	141	Pstu14405_04160	QOZ94605.1		VOC family protein				Pstu14405_RS04155	WP_003283193.1		VOC family protein																-0.368794	5.31316	15972.8				CYT	-0.200913	Cytoplasmic	8.96	Glyoxylase I family protein	9.39e-100	289	1	16	1a (1)
CP036186.1:918546-919001:-	918546	919001	-	2	151	Pstu14405_04165			NUDIX domain-containing protein		TRUE
CP036186.1:919116-919280:-	919116	919280	-	2	54	Pstu14405_04170			DUF1311 domain-containing protein		TRUE													TRUE
CP036186.1:919318-920355:-	919318	920355	-	1	345	Pstu14405_04175	QOZ94606.1		IS630-like element ISPa47 family transposase			TRUE	Pstu14405_RS04170	WP_011911785.1		IS630-like element ISPa47 family transposase																-0.690725	10.5911	40146.7				CYT	-0.200913	Cytoplasmic	8.96	Winged helix-turn helix	2.66e-248	681	113	44	3a (14)	3a (1); 3b (14)
CP036186.1:920465-922011:-	920465	922011	-	1	514.667	Pstu14405_04180			IS3 family transposase		TRUE	TRUE
CP036186.1:922087-922224:-	922087	922224	-	1	45	Pstu14405_04185			DUF1311 domain-containing protein		TRUE													TRUE
CP036186.1:922385-922732:-	922385	922732	-	3	115	Pstu14405_04190	QOZ97779.1		DUF4087 domain-containing protein											TRUE	TRUE											-0.206087	5.76355	12928.8				CYT	-0.200913	Unknown		Protein of unknown function (DUF4087)	9.51e-82	241	5	18	1a (2)	1a (2)
CP036186.1:922790-923230:-	922790	923230	-	3	146	Pstu14405_04195	QOZ94607.1		NUDIX domain-containing protein				Pstu14405_RS04190	WP_003279730.1		NUDIX domain-containing protein																-0.4	5.30361	16469.2				CYT	-0.200913	Unknown		NUDIX domain	7.34e-104	300
CP036186.1:923303-923453:-	923303	923453	-	2	49.3333	Pstu14405_04200			hypothetical protein		TRUE													TRUE
CP036186.1:923716-923964:-	923716	923964	-	1	82	Pstu14405_04205	QOZ97780.1		hypothetical protein															TRUE								1.54756	4.05003	8365.92	TRUE	gram+	non-cytoplasmic, signal	TMH	10.9652	CytoplasmicMembrane	10
CP036186.1:924101-924511:-	924101	924511	-	3	136	Pstu14405_04210	QOZ94608.1		hypothetical protein				Pstu14405_RS04205	WP_036990696.1		hypothetical protein																-0.591912	6.19974	15644.5				CYT	-0.200913	Cytoplasmic	8.96	-	9.1e-37	129
CP036186.1:924612-924866:-	924612	924866	-	2	84	Pstu14405_04215	QOZ97781.1		cloacin				Pstu14405_RS04210	WP_036990700.1		colicin E3-like toxin immunity protein								TRUE								-0.560714	4.43494	9911.84				CYT	-0.200913	Unknown		Cloacin immunity protein	3.97e-23	93.6
CP036186.1:924874-925032:-	924874	925032	-	1	52	Pstu14405_04220	QOZ97782.1		hypothetical protein															TRUE								-0.882692	6.70435	5953.59				CYT	-0.200913	Unknown		-	8.81e-17	79.3
CP036186.1:925062-926099:+	925062	926099	+	3	345	Pstu14405_04225	QOZ94609.1		IS630-like element ISPa47 family transposase			TRUE	Pstu14405_RS04220	WP_011911785.1		IS630-like element ISPa47 family transposase																-0.690725	10.5911	40146.7				CYT	-0.200913	Cytoplasmic	8.96	Winged helix-turn helix	2.66e-248	681	113	44	3a (14)	3a (1); 3b (14)
CP036186.1:926040-926378:-	926040	926378	-	2	112	Pstu14405_04230	QOZ97783.1		hypothetical protein																							-0.526786	9.19824	12407.1				CYT	-0.200913	Unknown		Cytotoxic	8.28e-29	114
CP036186.1:927393-927563:+	927393	927563	+	3	56	Pstu14405_04235			IS110 family transposase		TRUE	TRUE	Pstu14405_RS04230			IS110 family transposase	TRUE							TRUE
CP036186.1:927856-928161:-	927856	928161	-	1	101	Pstu14405_04240	QOZ94610.1		hypothetical protein				Pstu14405_RS04235	WP_194475258.1		hypothetical protein																-0.551485	4.4317	11838.3				CYT	-0.200913	Unknown
CP036186.1:928312-929355:+	928312	929355	+	1	347	Pstu14405_04245	QOZ94611.1		IS110-like element ISPst6 family transposase			TRUE	Pstu14405_RS04240	WP_076611543.1		IS110-like element ISPst6 family transposase																-0.477522	10.1377	39679.4				CYT	-0.200913	Cytoplasmic	9.97	Transposase and inactivated derivatives	3.64e-215	598
CP036186.1:929625-930056:-	929625	930056	-	2	143	Pstu14405_04250	QOZ94612.1		hypothetical protein				Pstu14405_RS04245	WP_003280129.1		hypothetical protein																-0.251748	8.88834	16083.2				CYT	-0.200913	Unknown		-	1.43e-104	301
CP036186.1:930232-930867:-	930232	930867	-	1	211	Pstu14405_04255	QOZ94613.1		hypothetical protein				Pstu14405_RS04250	WP_003280127.1		hypothetical protein				TRUE		TRUE										-0.587204	9.06504	24169.9		gram-	non-cytoplasmic, signal	SpI	5.95931	Unknown					104	60	1a (13)	1a (13)	9
CP036186.1:931039-931272:-	931039	931272	-	1	77	Pstu14405_04260	QOZ94614.1		hypothetical protein				Pstu14405_RS04255	WP_141566776.1		hypothetical protein								TRUE								0.88961	6.09402	8545.06	TRUE		non-cytoplasmic, cytoplasmic, transmembrane	TMH	5.92207	CytoplasmicMembrane	9.82	-	1.23e-07	51.2
CP036186.1:931361-931981:-	931361	931981	-	3	206	Pstu14405_04265	QOZ94615.1		LysE family translocator				Pstu14405_RS04260	WP_036990764.1		LysE family translocator																0.798058	9.87193	22386.5	TRUE	gram+	cytoplasmic, signal, non-cytoplasmic, transmembrane	TMH	5.42069	CytoplasmicMembrane	10	LysE type translocator	2.74e-139	394
CP036186.1:932137-933102:+	932137	933102	+	1	321	Pstu14405_04270	QOZ94616.1		integron integrase				Pstu14405_RS04265	WP_003280032.1		integron integrase																-0.349844	10.1344	36894.5				CYT	-0.200913	Cytoplasmic	9.97	Belongs to the 'phage' integrase family	9.79e-232	637
CP036186.1:933206-934504:-	933206	934504	-	3	432	Pstu14405_04275	QOZ94617.1		sorbosone dehydrogenase family protein				Pstu14405_RS04270	WP_003280030.1		sorbosone dehydrogenase family protein				TRUE		TRUE										-0.401389	4.78416	46839.7		gram-	non-cytoplasmic, signal	SpII	20.5364	CytoplasmicMembrane	9.97	COG2133 Glucose sorbosone dehydrogenases	0	886	95	56	1a (16)	1a (15); 3b (1)	3
CP036186.1:934501-934908:-	934501	934908	-	1	135	Pstu14405_04280	QOZ97784.1		hypothetical protein																							0.85037	8.68739	14699.4	TRUE		non-cytoplasmic, signal, cytoplasmic, transmembrane	TMH	10.03	CytoplasmicMembrane	10	membrane	4.96e-93	272
CP036186.1:935637-936647:+	935637	936647	+	3	336	Pstu14405_04285	QOZ94618.1		isopenicillin N synthase family oxygenase				Pstu14405_RS04280	WP_003280027.1		2OG-Fe(II) oxygenase																-0.300595	5.03658	37279.7				CYT	-0.200913	Cytoplasmic	9.97	Belongs to the iron ascorbate-dependent oxidoreductase family	1.67e-251	689
CP036186.1:936644-937030:+	936644	937030	+	2	128	Pstu14405_04290	QOZ94619.1		glyoxalase/bleomycin resistance/dioxygenase family protein				Pstu14405_RS04285	WP_003280024.1		glyoxalase/bleomycin resistance/dioxygenase family protein																0.0648438	4.80815	14573.5				CYT	-0.200913	Unknown		COG0346 Lactoylglutathione lyase and related lyases	6.88e-89	260
CP036186.1:937056-938159:+	937056	938159	+	3	367	Pstu14405_04295	QOZ94620.1		BMP family ABC transporter substrate-binding protein				Pstu14405_RS04290	WP_003280022.1		BMP family ABC transporter substrate-binding protein																-0.195368	5.03573	39287		gram+	non-cytoplasmic, signal	SpI	16.9842	Unknown		ABC-type transport system, periplasmic component surface lipoprotein	1.94e-268	734	2	2	3b (1)
CP036186.1:938156-939733:+	938156	939733	+	2	525	Pstu14405_04300	QOZ94621.1		ABC transporter ATP-binding protein				Pstu14405_RS04295	WP_003280021.1		ABC transporter ATP-binding protein				TRUE	TRUE											-0.126857	6.26914	56070				CYT	-0.200913	CytoplasmicMembrane	7.88	ABC transporter, ATP-binding protein	0	1005	7	3	1a (1)
CP036186.1:939726-940862:+	939726	940862	+	3	378	Pstu14405_04305	QOZ94622.1		ABC transporter permease				Pstu14405_RS04300	WP_003280020.1		ABC transporter permease																0.772751	9.86826	41104.7	TRUE		cytoplasmic, non-cytoplasmic, transmembrane	CYT	-0.200913	CytoplasmicMembrane	10	Belongs to the binding-protein-dependent transport system permease family	1.01e-255	703
CP036186.1:940862-941788:+	940862	941788	+	2	308	Pstu14405_04310	QOZ94623.1		ABC transporter permease				Pstu14405_RS04305	WP_003280018.1		ABC transporter permease																0.947078	9.50852	32264.3	TRUE		cytoplasmic, non-cytoplasmic, transmembrane	TMH	7.83268	CytoplasmicMembrane	10	Belongs to the binding-protein-dependent transport system permease family	1.58e-210	583
CP036186.1:941801-942181:-	941801	942181	-	3	126	Pstu14405_04315	QOZ94624.1		hypothetical protein				Pstu14405_RS04310	WP_003280016.1		hypothetical protein				TRUE		TRUE										-0.302381	4.6623	13484		gram-	non-cytoplasmic, signal	SpI	11.3064	Unknown		-	1.57e-84	249	69	52	1a (6)	1a (6)	4
CP036186.1:942400-943797:+	942400	943797	+	1	465	Pstu14405_04320	QOZ94625.1		diguanylate cyclase																							-0.0350538	5.70632	51620.5	TRUE	gram+	cytoplasmic, signal, non-cytoplasmic, transmembrane	SpI	6.10465	Unknown (This protein may have multiple localization sites.)		COG0834 ABC-type amino acid transport signal transduction systems, periplasmic component domain	0	884
CP036186.1:943807-944640:-	943807	944640	-	1	277	Pstu14405_04325	QOZ94626.1		NYN domain-containing protein				Pstu14405_RS04320	WP_003280014.1		NYN domain-containing protein				TRUE	TRUE											-0.387004	8.25971	30386.1				CYT	-0.200913	Cytoplasmic	8.96	OST-HTH/LOTUS domain	3.56e-196	544	294	73	1a (17)	1a (17)
CP036186.1:944769-945497:+	944769	945497	+	3	242	Pstu14405_04330	QOZ94627.1		DUF1294 domain-containing protein				Pstu14405_RS04325	WP_003280012.1		cold shock and DUF1294 domain-containing protein																-0.135537	10.7364	27707.9	TRUE		cytoplasmic, non-cytoplasmic, transmembrane	CYT	-0.200913	CytoplasmicMembrane	9.99	Cold-shock DNA-binding domain-containing protein	6.87e-172	479	3	11	1a (1)	1a (1)
CP036186.1:945861-946205:-	945861	946205	-	2	114	Pstu14405_04335	QOZ94628.1		alkylphosphonate utilization protein				Pstu14405_RS04330	WP_003280010.1		zinc ribbon domain-containing protein YjdM				TRUE		TRUE										-0.258772	5.3089	12232.9				CYT	-0.200913	Unknown		Zn-ribbon-containing protein involved in phosphonate metabolism	1.16e-78	233	84	49	1a (7)	1a (8)	13
CP036186.1:946323-946826:-	946323	946826	-	2	167	Pstu14405_04340	QOZ94629.1		acyl-CoA thioesterase				Pstu14405_RS04335	WP_003280008.1		acyl-CoA thioesterase				TRUE		TRUE										-0.270659	7.81197	18735.2				CYT	-0.200913	Unknown		Cytosolic long-chain acyl-CoA thioester hydrolase family protein	1.79e-112	323	78	37	1a (6)	1a (6)	11
CP036186.1:947170-947856:+	947170	947856	+	1	228	Pstu14405_04345	QOZ94630.1		c-type cytochrome				Pstu14405_RS04340	WP_003280007.1		c-type cytochrome																-0.346053	7.75241	25174.4		gram+	non-cytoplasmic, signal	SpI	3.86275	Periplasmic	9.76	Cytochrome	2.22e-161	452	27	50	1a (10)	1a (10)
CP036186.1:947850-949085:-	947850	949085	-	2	411	Pstu14405_04350	QOZ94631.1	codA	cytosine deaminase				Pstu14405_RS04345	WP_003280005.1	codA	cytosine deaminase				TRUE	TRUE											-0.264234	5.62589	45774.6				CYT	-0.200913	Cytoplasmic	9.97	COG0402 Cytosine deaminase and related metal-dependent hydrolases	4.34e-301	820	424	64	1a (21)	1a (22)
CP036186.1:949099-950376:-	949099	950376	-	1	425	Pstu14405_04355	QOZ94632.1	codB	cytosine permease				Pstu14405_RS04350	WP_003280003.1	codB	cytosine permease																0.788471	9.04035	45679.5	TRUE		non-cytoplasmic, cytoplasmic, transmembrane	TMH	6.59053	CytoplasmicMembrane	10	COG1457 Purine-cytosine permease and related proteins	5.06e-298	814
CP036186.1:950668-952206:+	950668	952206	+	1	512	Pstu14405_04360	QOZ94633.1		catalase											TRUE	TRUE											-0.608203	6.91773	57169.6		gram-	non-cytoplasmic, signal	SpI	22.6279	Periplasmic	9.76	Belongs to the catalase family	0	1021	34	34	1a (11)	1a (11)
CP036186.1:952317-952871:+	952317	952871	+	3	184	Pstu14405_04365	QOZ94634.1		ankyrin repeat domain-containing protein				Pstu14405_RS04360	WP_003280000.1		ankyrin repeat domain-containing protein																-0.147826	4.5626	19483.6		gram+	non-cytoplasmic, signal	SpI	16.295	Unknown		ankyrin repeats	6.19e-73	224
CP036186.1:952876-953325:-	952876	953325	-	1	149	Pstu14405_04370	QOZ94635.1	cynS	cyanase				Pstu14405_RS04365	WP_003279998.1	cynS	cyanase				TRUE	TRUE											-0.118121	5.37944	16650.9				CYT	-0.200913	Cytoplasmic	9.26	Catalyzes the reaction of cyanate with bicarbonate to produce ammonia and carbon dioxide	7.87e-105	302	5	15	1a (2)	1a (2)
CP036186.1:953410-954171:-	953410	954171	-	1	253	Pstu14405_04375	QOZ94636.1		dioxygenase				Pstu14405_RS04370	WP_003279997.1		phytanoyl-CoA dioxygenase family protein																-0.264032	5.67579	28695.4				CYT	-0.200913	Cytoplasmic	8.96	Protein involved in biosynthesis of mitomycin antibiotics polyketide fumonisin	2.95e-192	532
CP036186.1:954367-955563:-	954367	955563	-	1	398	Pstu14405_04380	QOZ94637.1		aspartate/tyrosine/aromatic aminotransferase				Pstu14405_RS04375	WP_003279996.1		aspartate/tyrosine/aromatic aminotransferase				TRUE	TRUE											-0.0515075	5.89241	43539.3				CYT	-0.200913	Cytoplasmic	9.97	COG1448 Aspartate tyrosine aromatic aminotransferase	2.86e-288	787	338	76	1a (24)	1a (23); 2b (1)
CP036186.1:955563-955919:-	955563	955919	-	2	118	Pstu14405_04385	QOZ94638.1		4a-hydroxytetrahydrobiopterin dehydratase				Pstu14405_RS04380	WP_003279993.1		4a-hydroxytetrahydrobiopterin dehydratase				TRUE		TRUE										-0.341525	5.4552	13383				CYT	-0.200913	Cytoplasmic	9.26	pterin-4-alpha-carbinolamine dehydratase	4.83e-82	242	150	84	1a (9)	1a (9)	2
CP036186.1:956061-956846:-	956061	956846	-	2	261	Pstu14405_04390	QOZ94639.1		phenylalanine 4-monooxygenase				Pstu14405_RS04385	WP_003279992.1	phhA	phenylalanine 4-monooxygenase																-0.238697	5.42354	30128.3				CYT	-0.200913	Cytoplasmic	9.97	COG3186 Phenylalanine-4-hydroxylase	9.48e-193	534
CP036186.1:957098-958657:+	957098	958657	+	2	519	Pstu14405_04395	QOZ94640.1		sigma-54-dependent phenylalanine hydroxylase transcriptional regulator PhhR				Pstu14405_RS04390	WP_003279991.1		sigma-54-dependent phenylalanine hydroxylase transcriptional regulator PhhR																-0.0593449	6.34473	56624.7				CYT	-0.200913	Cytoplasmic	9.97	Transcriptional regulator of aromatic amino acids metabolism	0	1018	5	7	1a (2)	1a (2)
CP036186.1:958853-960229:-	958853	960229	-	3	458	Pstu14405_04400	QOZ94641.1		L-serine ammonia-lyase				Pstu14405_RS04395	WP_003279989.1		L-serine ammonia-lyase				TRUE	TRUE											0.000873362	5.93794	49056.7				CYT	-0.200913	Cytoplasmic	9.97	COG1760 L-serine deaminase	0	902	2	5	1a (2)	1a (2)
CP036186.1:960359-961306:-	960359	961306	-	3	315	Pstu14405_04405	QOZ94642.1		NAD(P)/FAD-dependent oxidoreductase				Pstu14405_RS04400	WP_003279987.1		NAD(P)/FAD-dependent oxidoreductase				TRUE	TRUE											-0.0650794	5.12366	33810.9	TRUE			CYT	-0.200913	Cytoplasmic	9.97	Thioredoxin reductase	9.08e-234	642	9	6	1a (2)	1a (2)
CP036186.1:961664-962659:+	961664	962659	+	2	331	Pstu14405_04410	QOZ94643.1		DctP family TRAP transporter solute-binding subunit																							-0.0728097	7.78219	36309.2		gram-	non-cytoplasmic, signal	SpI	16.7175	Periplasmic	9.76	COG1638 TRAP-type C4-dicarboxylate transport system, periplasmic component	1.75e-230	635	21	34	1a (7)	1a (8)
CP036186.1:963066-964001:+	963066	964001	+	3	311	Pstu14405_04415	QOZ97785.1		DctP family TRAP transporter solute-binding subunit				Pstu14405_RS04410	WP_003279983.1		TRAP transporter substrate-binding protein				TRUE	TRUE											-0.154341	7.86348	34666.5				CYT	-0.200913	Periplasmic	9.44	COG1638 TRAP-type C4-dicarboxylate transport system, periplasmic component	2.02e-219	605	268	61	1a (16)	1a (15); 2b (1)
CP036186.1:963985-964404:-	963985	964404	-	1	139	Pstu14405_04420	QOZ94644.1		DUF488 family protein				Pstu14405_RS04415	WP_003279982.1		DUF488 family protein																-0.67554	5.7677	15788.6				CYT	-0.200913	Unknown		bacteriophage protein	6.4e-97	281
CP036186.1:964620-964973:+	964620	964973	+	3	117	Pstu14405_04425	QOZ94645.1		hypothetical protein				Pstu14405_RS04420	WP_003279979.1		hypothetical protein				TRUE		TRUE										0.159829	6.03763	11688.1	TRUE	gram+	non-cytoplasmic, signal, cytoplasmic, transmembrane	SpI	18.2345	Unknown		-	4.61e-57	179	119	65	1a (8)	1a (8)	493
CP036186.1:965044-965484:+	965044	965484	+	1	146	Pstu14405_04430	QOZ94646.1		hypothetical protein				Pstu14405_RS04425	WP_003279978.1		membrane protein				TRUE	TRUE											0.923973	10.9467	16473.7	TRUE		non-cytoplasmic, cytoplasmic, transmembrane	TMH	9.12676	CytoplasmicMembrane	10	protein conserved in bacteria	1.48e-94	276	10	9	1a (1)	1a (1)
CP036186.1:965652-966902:+	965652	966902	+	3	416	Pstu14405_04435	QOZ94647.1		acyl-CoA dehydrogenase				Pstu14405_RS04430	WP_003279976.1		acyl-CoA dehydrogenase family protein				TRUE	TRUE											-0.226442	6.13335	46538.1				CYT	-0.200913	Cytoplasmic	9.97	COG1960 Acyl-CoA dehydrogenases	0	842	29	30	1a (7)	1a (7)
CP036186.1:967167-969341:+	967167	969341	+	3	724	Pstu14405_04440	QOZ94648.1		regulatory protein NosR				Pstu14405_RS04435	WP_003279974.1		NosR/NirI family protein				TRUE	TRUE											0.103453	5.92077	81871.8	TRUE		non-cytoplasmic, signal, cytoplasmic, transmembrane	SpI	4.93718	CytoplasmicMembrane	10	Regulator of nitric oxide reductase transcription	0	1445	565	54	1a (37)	1a (37)	67
CP036186.1:969415-971331:+	969415	971331	+	1	638	Pstu14405_04445	QOZ94649.1		nitrous-oxide reductase				Pstu14405_RS04440	WP_003279971.1	nosZ	TAT-dependent nitrous-oxide reductase				TRUE		TRUE										-0.353135	5.91668	70821.7	TRUE			SpI	3.04769	Periplasmic	10	Nitrous-oxide reductase is part of a bacterial respiratory system which is activated under anaerobic conditions in the presence of nitrate or nitrous oxide	0	1315	6910	81	1a (122)	1a (124)	51
CP036186.1:971453-972763:+	971453	972763	+	2	436	Pstu14405_04450	QOZ94650.1	nosD	nitrous oxide reductase family maturation protein NosD				Pstu14405_RS04445	WP_036990777.1		nitrous oxide reductase family maturation protein NosD				TRUE		TRUE										-0.402064	5.27553	48213.2		gram-	non-cytoplasmic, signal	SpI	20.4448	Periplasmic	10	COG3420 Nitrous oxidase accessory protein	1.77e-277	763	535	69	1a (23)	1a (23)	16
CP036186.1:972760-973686:+	972760	973686	+	1	308	Pstu14405_04455	QOZ94651.1		ABC transporter ATP-binding protein				Pstu14405_RS04450	WP_003279967.1		ABC transporter ATP-binding protein				TRUE	TRUE											-0.186688	7.14412	33777.3				CYT	-0.200913	Cytoplasmic (This protein may have multiple localization sites.)	9.12	ABC-type multidrug transport system, ATPase component	7.3e-216	596	412	70	1a (18)	1a (18)
CP036186.1:973683-974513:+	973683	974513	+	3	276	Pstu14405_04460	QOZ94652.1		ABC transporter permease				Pstu14405_RS04455	WP_003279964.1		ABC transporter permease				TRUE	TRUE											1.15326	5.82051	29434	TRUE		cytoplasmic, non-cytoplasmic, transmembrane	TMH	9.91764	CytoplasmicMembrane	10	COG1277 ABC-type transport system involved in multi-copper enzyme maturation, permease component	1.04e-183	512	36	6	1a (2)	1a (2)
CP036186.1:974542-975114:+	974542	975114	+	1	190	Pstu14405_04465	QOZ94653.1		NosL protein				Pstu14405_RS04460	WP_003279963.1		nitrous oxide reductase accessory protein NosL				TRUE	TRUE											-0.212105	5.56064	20442.9			non-cytoplasmic, signal	SpII	10.0483	Unknown (This protein may have multiple localization sites.)		lipoprotein involved in nitrous oxide reduction	1.74e-137	388	263	56	1a (10)	1a (10)	1
CP036186.1:975161-975343:+	975161	975343	+	2	60	Pstu14405_04470	QOZ94654.1	tatA	twin-arginine translocase TatA/TatE family subunit				Pstu14405_RS04465	WP_003279961.1	tatA	twin-arginine translocase TatA/TatE family subunit				TRUE		TRUE		TRUE	TRUE							0.388333	9.5189	6521.67	TRUE		cytoplasmic, non-cytoplasmic, transmembrane	CYT	-0.200913	CytoplasmicMembrane	10	Part of the twin-arginine translocation (Tat) system that transports large folded proteins containing a characteristic twin-arginine motif in their signal peptide across membranes. TatA could form the protein-conducting channel of the Tat system	3.33e-31	109	45	57	1a (5)	1a (5)	18
CP036186.1:975659-976849:+	975659	976849	+	2	396	Pstu14405_04475	QOZ94655.1		short-chain dehydrogenase				Pstu14405_RS04470	WP_003279960.1		NnrS family protein				TRUE	TRUE											0.951263	11.4481	43082.4	TRUE		non-cytoplasmic, cytoplasmic, transmembrane	TMH	14.4451	CytoplasmicMembrane	10	protein involved in response to NO	1.21e-288	788	33	7	1a (4)	1a (4)
CP036186.1:976974-977717:+	976974	977717	+	3	247	Pstu14405_04480	QOZ97786.1		SDR family oxidoreductase				Pstu14405_RS04475	WP_036990769.1		SDR family oxidoreductase				TRUE	TRUE											0.336842	5.36466	25840.2			non-cytoplasmic, signal	CYT	-0.200913	Cytoplasmic	9.26	COG1028 Dehydrogenases with different specificities (related to short-chain alcohol dehydrogenases)	8.21e-167	467	446	93	1a (16)	1a (15)	46
CP036186.1:978097-979233:+	978097	979233	+	1	378	Pstu14405_04485	QOZ94656.1		HPP family protein				Pstu14405_RS04480	WP_003279958.1		HPP family protein																0.260847	8.61331	41794.2	TRUE		non-cytoplasmic, cytoplasmic, transmembrane	TMH	5.95826	CytoplasmicMembrane	10	CBS-domain-containing membrane protein	2.37e-270	740
CP036186.1:979243-980103:-	979243	980103	-	1	286	Pstu14405_04490	QOZ94657.1		LysR family transcriptional regulator				Pstu14405_RS04485	WP_003279956.1		LysR family transcriptional regulator				TRUE	TRUE											-0.254196	7.10382	32700				CYT	-0.200913	Cytoplasmic	8.96	Transcriptional regulator	1.85e-207	573	205	77	1a (19)	1a (20)
CP036186.1:980206-981729:-	980206	981729	-	1	507	Pstu14405_04495	QOZ94658.1		cytochrome C oxidase Cbb3				Pstu14405_RS04490	WP_003279955.1		nitrite reductase				TRUE		TRUE										-0.17929	5.97232	55496.2		gram+	non-cytoplasmic, signal	SpI	5.13792	Periplasmic	9.99	COG2010 Cytochrome c, mono- and diheme variants	0	1034	563	88	1a (40)	1a (42)	73
CP036186.1:981720-982556:-	981720	982556	-	2	278	Pstu14405_04500	QOZ94659.1	cobA	uroporphyrinogen-III C-methyltransferase				Pstu14405_RS04495	WP_003279953.1	cobA	uroporphyrinogen-III C-methyltransferase				TRUE	TRUE											0.0791367	5.81136	29576.6			non-cytoplasmic, signal	CYT	-0.200913	Cytoplasmic	9.26	Belongs to the precorrin methyltransferase family	2.52e-201	557	502	76	1a (15); 3b (2)	1a (15); 3b (2)	2
CP036186.1:982627-983808:-	982627	983808	-	1	393	Pstu14405_04505	QOZ94660.1	nirJ	heme d1 biosynthesis radical SAM protein NirJ				Pstu14405_RS04500	WP_003279951.1	nirJ	heme d1 biosynthesis radical SAM protein NirJ				TRUE		TRUE										-0.423919	5.8383	44410.5				CYT	-0.200913	Cytoplasmic	9.97	radical SAM protein	1.18e-298	813	280	81	1a (22)	1a (22)	16
CP036186.1:983978-984226:-	983978	984226	-	3	82	Pstu14405_04510	QOZ94661.1		hypothetical protein				Pstu14405_RS04505	WP_003279949.1		cytochrome C oxidase subunit IV family protein								TRUE								1.35366	9.30229	8523.36	TRUE		non-cytoplasmic, signal, cytoplasmic, transmembrane	TMH	10.1792	CytoplasmicMembrane	10	Prokaryotic Cytochrome C oxidase subunit IV	5.07e-47	151
CP036186.1:984237-984824:-	984237	984824	-	2	195	Pstu14405_04515	QOZ94662.1		cytochrome c oxidase subunit 3 family protein				Pstu14405_RS04510	WP_194475260.1		cytochrome c oxidase subunit 3																0.706667	6.57766	21609.2	TRUE		non-cytoplasmic, cytoplasmic, transmembrane	TMH	8.99947	CytoplasmicMembrane	10	COG1845 Heme copper-type cytochrome quinol oxidase, subunit 3	1.44e-118	341
CP036186.1:984808-985620:-	984808	985620	-	1	270	Pstu14405_04520	QOZ94663.1		CbbQ/NirQ/NorQ/GpvN family protein				Pstu14405_RS04515	WP_003279946.1		CbbQ/NirQ/NorQ/GpvN family protein				TRUE		TRUE										-0.154444	5.6206	29915				CYT	-0.200913	Cytoplasmic	9.97	COG0714 MoxR-like ATPases	1.07e-198	550	564	85	1a (22)	1a (19); 2b (3)	36
CP036186.1:985953-987635:+	985953	987635	+	3	560	Pstu14405_04525	QOZ94664.1		c-type cytochrome				Pstu14405_RS04520	WP_003279945.1		c-type cytochrome				TRUE		TRUE										-0.337679	6.5589	61992	TRUE	gram+	non-cytoplasmic, signal	SpI	9.54736	Periplasmic	10	COG2010 Cytochrome c, mono- and diheme variants	0	1136	9646	98	1a (194)	1a (190)	3591
CP036186.1:987705-988310:+	987705	988310	+	3	201	Pstu14405_04530	QOZ94665.1		denitrification system component NirT				Pstu14405_RS04525	WP_003279943.1		cytochrome c3 family protein				TRUE		TRUE										-0.660199	7.63134	22824.7	TRUE		non-cytoplasmic, cytoplasmic, transmembrane	TMH	1.16554	CytoplasmicMembrane	9.82	COG3005 Nitrate TMAO reductases, membrane-bound tetraheme cytochrome c subunit	1.41e-146	412	196	42	1a (11)	1a (11)	178
CP036186.1:988360-989235:+	988360	989235	+	1	291	Pstu14405_04535	QOZ94666.1		cytochrome c552				Pstu14405_RS04530	WP_003279941.1		ethylbenzene dehydrogenase-related protein				TRUE		TRUE										-0.27354	5.51619	30425.7		gram-	non-cytoplasmic, signal	SpI	21.0111	Periplasmic	10	Ethylbenzene dehydrogenase	3.23e-215	593	1070	82	1a (37)	1a (38)	724
CP036186.1:989556-989870:+	989556	989870	+	3	104	Pstu14405_04540	QOZ94667.1		c-type cytochrome				Pstu14405_RS04535	WP_003279940.1		c-type cytochrome				TRUE		TRUE										0.181731	6.71407	10796.7		gram+	non-cytoplasmic, signal	SpI	17.3649	Periplasmic	10	COG4654 Cytochrome c551 c552	2.19e-67	204	68	62	1a (5)	1a (5)	402
CP036186.1:989889-990230:+	989889	990230	+	3	113	Pstu14405_04545	QOZ94668.1		cytochrome c				Pstu14405_RS04540	WP_003279938.1		cytochrome c				TRUE			TRUE									0.176106	6.89397	11923.7	TRUE	gram-	non-cytoplasmic, signal	SpI	7.72651	Periplasmic	10	COG2010 Cytochrome c, mono- and diheme variants	1.42e-74	223					5
CP036186.1:990227-991402:+	990227	991402	+	2	391	Pstu14405_04550	QOZ94669.1		protein nirF				Pstu14405_RS04545	WP_003279937.1		protein nirF				TRUE		TRUE										-0.170844	5.48925	43136.4			non-cytoplasmic, signal	SpII	16.2568	Cytoplasmic	10	Heme d1 biosynthesis protein NirF	1.04e-291	795	630	87	1a (35)	1a (35)	91
CP036186.1:991404-991862:+	991404	991862	+	3	152	Pstu14405_04555	QOZ94670.1		Lrp/AsnC family transcriptional regulator				Pstu14405_RS04550	WP_003279935.1		Lrp/AsnC family transcriptional regulator				TRUE	TRUE											-0.0532895	4.92887	16852				CYT	-0.200913	Cytoplasmic	8.96	COG1522 Transcriptional regulators	6.19e-108	310	52	90	1a (10)	1a (10)
CP036186.1:991859-992371:+	991859	992371	+	2	170	Pstu14405_04560	QOZ94671.1		Lrp/AsnC family transcriptional regulator				Pstu14405_RS04555	WP_003279934.1		Lrp/AsnC family transcriptional regulator				TRUE	TRUE											-0.296471	9.25407	19525.5				CYT	-0.200913	Cytoplasmic	8.96	COG1522 Transcriptional regulators	5.31e-120	342	106	77	1a (13)	1a (12); 2b (1)
CP036186.1:992364-992807:+	992364	992807	+	3	147	Pstu14405_04565	QOZ94672.1		Lrp/AsnC family transcriptional regulator				Pstu14405_RS04560	WP_003279931.1		Lrp/AsnC family transcriptional regulator				TRUE		TRUE										-0.0884354	5.02936	16565.7				CYT	-0.200913	Cytoplasmic	8.96	heme biosynthesis protein	3.92e-104	300	109	90	1a (10)	1a (10)	113
CP036186.1:992782-993288:+	992782	993288	+	1	168	Pstu14405_04570	QOZ94673.1		Lrp/AsnC family transcriptional regulator				Pstu14405_RS04565	WP_003279929.1		Lrp/AsnC family transcriptional regulator				TRUE		TRUE										-0.210714	7.7769	18792.3				CYT	-0.200913	Unknown		Nitrite reductase heme biosynthesis H protein	3.21e-120	343	240	64	1a (13)	1a (13); 2b (1)	45
CP036186.1:993624-995170:-	993624	995170	-	3	514.667	Pstu14405_04575			IS3 family transposase		TRUE	TRUE
CP036186.1:995244-995660:+	995244	995660	+	3	138	Pstu14405_04580	QOZ94674.1		cytochrome c				Pstu14405_RS04575	WP_036990692.1		cytochrome c				TRUE		TRUE										-0.450725	5.19238	15756.6	TRUE		cytoplasmic, non-cytoplasmic, transmembrane	TMH	0.789212	CytoplasmicMembrane	9.82	Nitric-oxide reductase subunit C	1.44e-102	296	666	79	1a (13)	1a (13)	200
CP036186.1:995705-997129:+	995705	997129	+	2	474	Pstu14405_04585	QOZ94675.1		nitric oxide reductase subunit B				Pstu14405_RS04580	WP_003279682.1		cbb3-type cytochrome c oxidase subunit I				TRUE	TRUE											0.821308	9.20733	53136.8	TRUE		cytoplasmic, non-cytoplasmic, transmembrane	TMH	13.0224	CytoplasmicMembrane	10	Belongs to the heme-copper respiratory oxidase family	0	937	79	10	1a (7)	1a (5); 2b (2)	1
CP036186.1:997212-999053:+	997212	999053	+	3	613	Pstu14405_04590	QOZ94676.1		VWA domain-containing protein				Pstu14405_RS04585	WP_003279684.1		VWA domain-containing protein				TRUE		TRUE										-0.522186	6.05599	70302.3				CYT	-0.200913	Cytoplasmic	9.97	Nitric oxide reductase activation protein	0	1219	179	67	1a (32)	1a (33)	37
CP036186.1:999533-999724:-	999533	999724	-	3	63	Pstu14405_04595	QOZ94677.1		DnrP protein				Pstu14405_RS04590	WP_003279687.1		hypothetical protein								TRUE								-0.114286	8.30909	7378.66	TRUE		non-cytoplasmic, cytoplasmic, transmembrane	CYT	-0.200913	CytoplasmicMembrane	10	-	1.05e-44	144
CP036186.1:999793-1000476:-	999793	1000476	-	1	227	Pstu14405_04600	QOZ94678.1		Crp/Fnr family transcriptional regulator				Pstu14405_RS04595	WP_003279689.1		Crp/Fnr family transcriptional regulator				TRUE		TRUE										-0.220264	7.17219	26190.9				CYT	-0.200913	Cytoplasmic	9.97	COG0664 cAMP-binding proteins - catabolite gene activator and regulatory subunit of cAMP-dependent protein kinases	2.21e-156	439	258	75	1a (16)	1a (17)	5
CP036186.1:1000613-1001134:-	1000613	1001134	-	3	173	Pstu14405_04605	QOZ94679.1		DnrO protein				Pstu14405_RS04600	WP_003279690.1		hypothetical protein				TRUE		TRUE										-0.124277	5.00373	18689.9	TRUE	gram-	non-cytoplasmic, signal	SpI	5.9682	Unknown		-	5.49e-119	340	67	73	1a (7)	1a (7)	12
CP036186.1:1001131-1001850:-	1001131	1001850	-	1	239	Pstu14405_04610	QOZ94680.1	ytfE	iron-sulfur cluster repair protein YtfE				Pstu14405_RS04605	WP_003279691.1	ytfE	iron-sulfur cluster repair protein YtfE				TRUE		TRUE										-0.378661	5.25962	27193.6				CYT	-0.200913	Cytoplasmic	9.97	Di-iron-containing protein involved in the repair of iron-sulfur clusters	4.86e-175	487	492	75	1a (15)	1a (15)	14
CP036186.1:1001997-1003523:+	1001997	1003523	+	3	508	Pstu14405_04615	QOZ94681.1	norR	nitric oxide reductase transcriptional regulator NorR				Pstu14405_RS04610	WP_003279693.1	norR	nitric oxide reductase transcriptional regulator NorR				TRUE	TRUE											-0.211614	6.18882	56552				CYT	-0.200913	Cytoplasmic	9.97	Transcriptional regulator containing GAF, AAA-type ATPase, and DNA binding domains	0	986	303	72	1a (25)	1a (24); 2b (1)
CP036186.1:1003597-1003806:+	1003597	1003806	+	1	69	Pstu14405_04620	QOZ94682.1		hypothetical protein				Pstu14405_RS04615	WP_003279694.1		hypothetical protein				TRUE	TRUE			TRUE	TRUE							-0.455072	4.44125	7673.35				CYT	-0.200913	Unknown		-	1.5e-40	134	17	71	1a (4)	1a (3); 2b (1)
CP036186.1:1004012-1005007:+	1004012	1005007	+	2	331	Pstu14405_04625	QOZ94683.1		U32 family peptidase				Pstu14405_RS04620	WP_003279696.1		U32 family peptidase				TRUE		TRUE										-0.222659	8.46207	36249.8				CYT	-0.200913	Unknown		COG0826 Collagenase and related proteases	2.01e-245	673	484	85	1a (21)	1a (20); 2b (1)	76
CP036186.1:1005022-1005912:+	1005022	1005912	+	1	296	Pstu14405_04630	QOZ94684.1		U32 family peptidase				Pstu14405_RS04625	WP_003279698.1		U32 family peptidase				TRUE		TRUE										0.0993243	4.72323	32113.6				CYT	-0.200913	Unknown		COG0826 Collagenase and related proteases	1.31e-212	587	241	78	1a (16)	1a (16)	32
CP036186.1:1005906-1006400:+	1005906	1006400	+	3	164	Pstu14405_04635	QOZ94685.1		SCP2 domain-containing protein				Pstu14405_RS04630	WP_003279700.1		SCP2 sterol-binding domain-containing protein				TRUE		TRUE										0.0414634	5.23546	18221.8				CYT	-0.200913	Unknown		lipid carrier protein	1e-112	323	107	72	1a (10)	1a (11)	18
CP036186.1:1006658-1007044:-	1006658	1007044	-	3	128	Pstu14405_04640	QOZ94686.1		zinc-binding protein				Pstu14405_RS04635	WP_003279701.1		zinc-binding protein				TRUE		TRUE										0.101562	7.58428	13709.8				CYT	-0.200913	Unknown		DGC domain	6.37e-85	250	76	87	1a (7)	1a (7)	12
CP036186.1:1007144-1007821:-	1007144	1007821	-	3	225	Pstu14405_04645	QOZ94687.1		Crp/Fnr family transcriptional regulator				Pstu14405_RS04640	WP_003279703.1		Crp/Fnr family transcriptional regulator				TRUE	TRUE											-0.0173333	8.85314	25161.9				CYT	-0.200913	Cytoplasmic	9.97	COG0664 cAMP-binding proteins - catabolite gene activator and regulatory subunit of cAMP-dependent protein kinases	5.43e-156	438	301	80	1a (22)	1a (22)	1
CP036186.1:1008053-1010071:+	1008053	1010071	+	2	672	Pstu14405_04650	QOZ94688.1		ribonucleoside triphosphate reductase				Pstu14405_RS04645	WP_003279705.1		ribonucleoside triphosphate reductase				TRUE		TRUE										-0.291667	5.50636	75428.5				CYT	-0.200913	Cytoplasmic	9.97	COG1328 Oxygen-sensitive ribonucleoside-triphosphate reductase	0	1351	1138	88	1a (59)	1a (58)	437
CP036186.1:1010146-1010301:+	1010146	1010301	+	1	51	Pstu14405_04655	QOZ94689.1		oxidoreductase				Pstu14405_RS04650	WP_003279708.1		oxidoreductase				TRUE		TRUE		TRUE	TRUE							-1.15686	10.0152	6019.69				CYT	-0.200913	Unknown		COG1328 Oxygen-sensitive ribonucleoside-triphosphate reductase	1.27e-31	110	28	59	1a (3)	1a (2); 2b (1)	113
CP036186.1:1010298-1010993:+	1010298	1010993	+	3	231	Pstu14405_04660	QOZ94690.1		anaerobic ribonucleoside-triphosphate reductase activating protein				Pstu14405_RS04655	WP_003279709.1		anaerobic ribonucleoside-triphosphate reductase activating protein				TRUE	TRUE											-0.0424242	6.16774	25884.6				CYT	-0.200913	Cytoplasmic	9.97	COG1180 Pyruvate-formate lyase-activating enzyme	2.51e-173	482	179	81	1a (13)	1a (13)	3
CP036186.1:1011170-1012543:-	1011170	1012543	-	3	457	Pstu14405_04665	QOZ94691.1		4Fe-4S binding protein				Pstu14405_RS04660	WP_003279711.1		4Fe-4S binding protein																0.456893	9.52006	51135.5	TRUE		non-cytoplasmic, cytoplasmic, transmembrane	TMH	2.44576	CytoplasmicMembrane	10	COG0348 Polyferredoxin	0	947					1
CP036186.1:1012540-1013397:-	1012540	1013397	-	1	285	Pstu14405_04670	QOZ94692.1		FTR1 family iron permease				Pstu14405_RS04665	WP_003279712.1		FTR1 family protein																0.629474	6.90732	30366.3	TRUE		non-cytoplasmic, cytoplasmic, transmembrane	TMH	3.87442	CytoplasmicMembrane	10	FTR1 family iron permease	2.41e-198	550	3	11	1a (2)
CP036186.1:1013413-1013751:-	1013413	1013751	-	1	112	Pstu14405_04675	QOZ94693.1		cupredoxin domain-containing protein				Pstu14405_RS04670	WP_003279714.1		cupredoxin domain-containing protein				TRUE		TRUE										0.0821429	6.40572	12283.2	TRUE	gram-	non-cytoplasmic, signal	SpI	11.1054	Unknown (This protein may have multiple localization sites.)		Cupredoxin-like domain	1.13e-75	226	38	58	1a (5)	1a (5)	11
CP036186.1:1013751-1014284:-	1013751	1014284	-	2	177	Pstu14405_04680	QOZ94694.1		hypothetical protein				Pstu14405_RS04675	WP_003279715.1		iron transporter				TRUE		TRUE										-0.40452	5.16282	19372.7		gram+	non-cytoplasmic, signal	SpI	10.9705	Unknown (This protein may have multiple localization sites.)		protein probably involved in high-affinity Fe2 transport	1.7e-133	377	2037	97	1a (25)	1a (27)	24
CP036186.1:1014558-1015985:+	1014558	1015985	+	3	475	Pstu14405_04685	QOZ94695.1		DHA2 family efflux MFS transporter permease subunit				Pstu14405_RS04680	WP_003279717.1	mdtD	multidrug transporter subunit MdtD																0.793895	9.62295	50513.6	TRUE		cytoplasmic, non-cytoplasmic, transmembrane	TMH	4.78561	CytoplasmicMembrane	10	the major facilitator superfamily	0	905	1	3	1a (1)	1a (1)
CP036186.1:1016218-1016478:+	1016218	1016478	+	1	86	Pstu14405_04690	QOZ94696.1		hypothetical protein				Pstu14405_RS04685	WP_003279719.1		hypothetical protein								TRUE								0.410465	7.72575	9795.7	TRUE		cytoplasmic, non-cytoplasmic, transmembrane	TMH	1.8952	Unknown		-	1.72e-49	157
CP036186.1:1016579-1018405:+	1016579	1018405	+	2	608	Pstu14405_04695	QOZ94697.1		phosphogluconate dehydratase				Pstu14405_RS04690	WP_003279721.1	edd	phosphogluconate dehydratase				TRUE	TRUE											0.0638158	6.20144	64089.7				CYT	-0.200913	Cytoplasmic	9.26	Belongs to the IlvD Edd family	0	1178	374	59	1a (25); 3b (2)	1a (25); 3b (2)
CP036186.1:1018402-1019361:+	1018402	1019361	+	1	319	Pstu14405_04700	QOZ94698.1		glucokinase				Pstu14405_RS04695	WP_003279722.1		glucokinase				TRUE	TRUE											0.434169	5.14804	33101.8				CYT	-0.200913	Cytoplasmic	9.26	Belongs to the bacterial glucokinase family	2.69e-228	629	40	34	1a (6); 3b (1)	1a (5); 2b (1); 3b (1)
CP036186.1:1019435-1020304:-	1019435	1020304	-	3	289	Pstu14405_04705	QOZ94699.1		MurR/RpiR family transcriptional regulator				Pstu14405_RS04700	WP_014820929.1		MurR/RpiR family transcriptional regulator				TRUE		TRUE										-0.0525952	7.026	31652.8				CYT	-0.200913	Cytoplasmic	9.97	COG1737 Transcriptional regulators	5.44e-197	547	248	53	1a (15)	1a (15)	3
CP036186.1:1020476-1021945:+	1020476	1021945	+	2	489	Pstu14405_04710	QOZ94700.1	zwf	glucose-6-phosphate dehydrogenase				Pstu14405_RS04705	WP_003283592.1	zwf	glucose-6-phosphate dehydrogenase				TRUE	TRUE											-0.221472	5.81147	54989.2				CYT	-0.200913	Cytoplasmic	9.97	Catalyzes the oxidation of glucose 6-phosphate to 6- phosphogluconolactone	0	980	408	76	1a (22); 3b (9)	1a (23); 3b (9)
CP036186.1:1021932-1022645:+	1021932	1022645	+	3	237	Pstu14405_04715	QOZ94701.1	pgl	6-phosphogluconolactonase				Pstu14405_RS04710	WP_003283590.1	pgl	6-phosphogluconolactonase				TRUE	TRUE											0.0468354	5.83142	25399.9				CYT	-0.200913	Unknown		COG0363 6-phosphogluconolactonase Glucosamine-6-phosphate isomerase deaminase	6.3e-161	451	289	71	1a (14)	1a (14)	1
CP036186.1:1022664-1023401:+	1022664	1023401	+	3	245	Pstu14405_04720	QOZ94702.1		bifunctional 4-hydroxy-2-oxoglutarate aldolase/2-dehydro-3-deoxy-phosphogluconate aldolase				Pstu14405_RS04715	WP_003283588.1		bifunctional 4-hydroxy-2-oxoglutarate aldolase/2-dehydro-3-deoxy-phosphogluconate aldolase				TRUE	TRUE											0.260816	4.85845	25781.5				CYT	-0.200913	Cytoplasmic	9.97	Aldolase	1.04e-163	459	288	56	1a (16)	1a (15)
CP036186.1:1023472-1025100:+	1023472	1025100	+	1	542	Pstu14405_04725	QOZ94703.1		NADP-dependent glyceraldehyde-3-phosphate dehydrogenase				Pstu14405_RS04720	WP_003283587.1		NADP-dependent glyceraldehyde-3-phosphate dehydrogenase				TRUE	TRUE											-0.13155	5.58451	59937.6				CYT	-0.200913	Cytoplasmic	9.97	COG1012 NAD-dependent aldehyde dehydrogenases	0	1083	334	68	1a (30)	1a (28); 2b (2)	2
CP036186.1:1025113-1025976:+	1025113	1025976	+	1	287	Pstu14405_04730	QOZ94704.1		aldo/keto reductase				Pstu14405_RS04725	WP_003283586.1		aldo/keto reductase				TRUE	TRUE											-0.0714286	5.84887	31535.9				CYT	-0.200913	Cytoplasmic	9.97	Oxidoreductase	5.74e-207	572	5	26	1a (4)	1a (3)
CP036186.1:1026344-1026664:+	1026344	1026664	+	2	106	Pstu14405_04735	QOZ94705.1	sugE	quaternary ammonium compound efflux SMR transporter SugE				Pstu14405_RS04730	WP_003283584.1	sugE	quaternary ammonium compound efflux SMR transporter SugE																1.32925	9.69084	10864	TRUE		cytoplasmic, signal, non-cytoplasmic, transmembrane	TMH	7.31134	CytoplasmicMembrane	10	COG2076 Membrane transporters of cations and cationic drugs	1.12e-61	190
CP036186.1:1026928-1027851:-	1026928	1027851	-	1	307	Pstu14405_04740	QOZ94706.1		transcriptional regulator				Pstu14405_RS04735	WP_003283583.1		MalM family protein																-0.225733	5.49647	32879			non-cytoplasmic, signal	SpII	19.4055	Periplasmic	9.76	Maltose operon periplasmic protein precursor (MalM)	3.49e-218	602
CP036186.1:1027974-1029266:-	1027974	1029266	-	2	430	Pstu14405_04745	QOZ94707.1		maltoporin				Pstu14405_RS04740	WP_003283581.1		maltoporin																-0.527907	4.69441	47194.2	TRUE	gram+	non-cytoplasmic, signal	SpI	17.8136	OuterMembrane	10	Maltoporin (phage lambda and maltose receptor)	0	890
CP036186.1:1029249-1029439:+	1029249	1029439	+	3	62.6667	Pstu14405_04750			hypothetical protein		TRUE													TRUE
CP036186.1:1029655-1031313:+	1029655	1031313	+	1	552	Pstu14405_04755	QOZ94708.1		DUF1921 domain-containing protein				Pstu14405_RS04745	WP_003283579.1		DUF1921 domain-containing protein																-0.477536	6.01239	60161.6		gram+	non-cytoplasmic, signal	SpI	16.0237	Extracellular	10	Belongs to the glycosyl hydrolase 13 family	0	1156
CP036186.1:1031671-1032789:-	1031671	1032789	-	1	372	Pstu14405_04760	QOZ94709.1		hypothetical protein				Pstu14405_RS04750	WP_003283576.1		hypothetical protein																-0.338172	5.39131	42097.2			non-cytoplasmic, signal	CYT	-0.200913	Unknown		serine threonine protein kinase	1.27e-271	743
CP036186.1:1032786-1034855:-	1032786	1034855	-	2	689	Pstu14405_04765	QOZ97787.1		alpha-amylase																							-0.413062	5.12093	76079.8		gram+	non-cytoplasmic, signal	SpI	8.67954	Periplasmic	9.76	COG0366 Glycosidases	0	1407
CP036186.1:1035108-1036295:+	1035108	1036295	+	3	395	Pstu14405_04770	QOZ94710.1	malE	maltose/maltodextrin ABC transporter substrate-binding protein MalE				Pstu14405_RS04760	WP_003283573.1	malE	maltose/maltodextrin ABC transporter substrate-binding protein MalE				TRUE	TRUE											-0.0918987	4.80656	42053.1	TRUE	gram+	non-cytoplasmic, signal	SpI	19.6602	Periplasmic	9.76	COG2182 Maltose-binding periplasmic proteins domains	4.26e-293	799	30	33	1a (7)	1a (7)
CP036186.1:1036396-1037928:+	1036396	1037928	+	1	510	Pstu14405_04775	QOZ97788.1	malF	maltose ABC transporter permease MalF																							0.443725	6.78069	56392.3	TRUE		non-cytoplasmic, cytoplasmic, transmembrane	TMH	12.2026	CytoplasmicMembrane	10	COG1175 ABC-type sugar transport systems, permease components	0	987
CP036186.1:1037939-1038829:+	1037939	1038829	+	2	296	Pstu14405_04780	QOZ94711.1	malG	maltose ABC transporter permease MalG				Pstu14405_RS04770	WP_003283570.1	malG	maltose ABC transporter permease MalG																0.773311	6.35991	32094.5	TRUE		cytoplasmic, non-cytoplasmic, transmembrane	TMH	13.1334	CytoplasmicMembrane	10	ABC-type maltose transport systems, permease component	8.48e-209	577
CP036186.1:1038923-1041670:+	1038923	1041670	+	2	915	Pstu14405_04785	QOZ94712.1	malT	HTH-type transcriptional regulator MalT				Pstu14405_RS04775	WP_194475262.1	malT	HTH-type transcriptional regulator MalT																-0.191913	6.05542	103802				CYT	-0.200913	Unknown (This protein may have multiple localization sites.)		ATP-dependent transcriptional regulator	0	1777	1	2	1a (1)	1a (1)
CP036186.1:1041807-1042235:+	1041807	1042235	+	3	142	Pstu14405_04790	QOZ94713.1		hypothetical protein				Pstu14405_RS04780	WP_003283567.1		hypothetical protein																0.0704225	9.61245	14870.9			non-cytoplasmic, signal	CYT	-0.200913	CytoplasmicMembrane	9.82	-	6.34e-94	274
CP036186.1:1042281-1042904:-	1042281	1042904	-	2	207	Pstu14405_04795	QOZ94714.1		glutathione S-transferase family protein				Pstu14405_RS04785	WP_003283565.1		glutathione S-transferase family protein				TRUE	TRUE											-0.172947	5.24751	23046				CYT	-0.200913	Unknown		Glutathione S-transferase	3.32e-148	417	15	33	1a (4)	1a (3)
CP036186.1:1043080-1043628:+	1043080	1043628	+	1	182	Pstu14405_04800	QOZ94715.1		sugar O-acetyltransferase				Pstu14405_RS04790	WP_003283563.1		sugar O-acetyltransferase				TRUE	TRUE											0.114835	5.9264	19163.7				CYT	-0.200913	Cytoplasmic	9.97	Acetyltransferase (Isoleucine patch superfamily)	4.46e-127	361	69	35	1a (7)	1a (7)
CP036186.1:1043779-1045407:+	1043779	1045407	+	1	542	Pstu14405_04805	QOZ94716.1		alpha-glucosidase				Pstu14405_RS04795	WP_003283562.1		alpha glucosidase				TRUE	TRUE											-0.43321	5.00271	62328.2				CYT	-0.200913	Cytoplasmic	9.97	COG0366 Glycosidases	0	1159	5	2	1a (1)
CP036186.1:1045490-1046605:+	1045490	1046605	+	2	371	Pstu14405_04810	QOZ94717.1	malK	maltose/maltodextrin ABC transporter ATP-binding protein MalK				Pstu14405_RS04800	WP_003283561.1	malK	maltose/maltodextrin ABC transporter ATP-binding protein MalK				TRUE	TRUE											-0.0770889	5.6451	41303.1				CYT	-0.200913	CytoplasmicMembrane	9.99	Belongs to the ABC transporter superfamily	1.53e-267	732	69	35	1a (9)	1a (9)	2
CP036186.1:1046991-1047311:+	1046991	1047311	+	3	106	Pstu14405_04815	QOZ97789.1		hypothetical protein																							0.045283	4.73954	11745.4				CYT	-0.200913	Unknown		-	4.28e-44	147
CP036186.1:1047308-1048786:+	1047308	1048786	+	2	492	Pstu14405_04820	QOZ94718.1		AAA family ATPase				Pstu14405_RS04810	WP_003283559.1		AAA family ATPase				TRUE	TRUE											-0.0420732	5.37966	54170.6				CYT	-0.200913	CytoplasmicMembrane	9.82	KaiC	0	955	103	51	1a (15)	1a (15)
CP036186.1:1048796-1048963:+	1048796	1048963	+	2	55	Pstu14405_04825			sensor histidine kinase		TRUE													TRUE
CP036186.1:1048968-1050170:-	1048968	1050170	-	2	400	Pstu14405_04830	QOZ94719.1		ISL3 family transposase			TRUE	Pstu14405_RS04815	WP_003282047.1		ISL3 family transposase																-0.3455	10.0088	46516.3				CYT	-0.200913	Cytoplasmic	8.96	Transposase	1.61e-295	805
CP036186.1:1050089-1050268:-	1050089	1050268	-	3	59	Pstu14405_04835			lipase		TRUE													TRUE
CP036186.1:1050277-1051122:+	1050277	1051122	+	1	281	Pstu14405_04840			IS110 family transposase		TRUE	TRUE	Pstu14405_RS04820			IS110 family transposase	TRUE
CP036186.1:1051887-1053065:-	1051887	1053065	-	2	392	Pstu14405_04845	QOZ97790.1		competence protein CoiA																							-0.183929	8.96596	43208.3				CYT	-0.200913	Cytoplasmic	8.96	Competence protein	2.98e-07	60.8
CP036186.1:1053562-1054077:-	1053562	1054077	-	1	171	Pstu14405_04850	QOZ94720.1		hypothetical protein				Pstu14405_RS04830	WP_003283555.1		hypothetical protein																-0.371345	9.65719	20251.4				CYT	-0.200913	Unknown
CP036186.1:1054127-1054402:-	1054127	1054402	-	3	91	Pstu14405_04855	QOZ94721.1		hypothetical protein				Pstu14405_RS04835	WP_141566790.1		hypothetical protein								TRUE								-1.14176	9.90816	10867.4				CYT	-0.200913	Unknown		-	5.47e-22	89
CP036186.1:1054383-1055324:-	1054383	1055324	-	2	313	Pstu14405_04860	QOZ94722.1		hypothetical protein				Pstu14405_RS04840	WP_003283554.1		integrase domain-containing protein																-0.435783	9.39654	34603.1				CYT	-0.200913	Cytoplasmic	8.96	Integrase	8.97e-224	617
CP036186.1:1056052-1057032:+	1056052	1057032	+	1	326	Pstu14405_04865	QOZ94723.1		IS5 family transposase			TRUE	Pstu14405_RS04845	WP_003284896.1		IS5 family transposase																-0.406748	9.76588	36809.1				CYT	-0.200913	Cytoplasmic	8.96	COG3039 Transposase and inactivated derivatives, IS5 family	1.06e-233	643					272
CP036186.1:1057354-1059393:-	1057354	1059393	-	1	679	Pstu14405_04870	QOZ94724.1	brxL	protease Lon-related BREX system protein BrxL				Pstu14405_RS04850	WP_003280068.1	brxL	protease Lon-related BREX system protein BrxL				TRUE		TRUE										-0.144183	6.25709	75889.4				CYT	-0.200913	Cytoplasmic	8.96	ATP-dependent Lon-type protease	0	1346	516	56	1a (36)	1a (35)	4
CP036186.1:1059406-1062033:-	1059406	1062033	-	1	875	Pstu14405_04875	QOZ94725.1	pglZ	BREX-1 system phosphatase PglZ type A				Pstu14405_RS04855	WP_003280067.1	pglZ	BREX-1 system phosphatase PglZ type A				TRUE	TRUE											-0.290171	5.419	99074.8				CYT	-0.200913	Cytoplasmic	8.96	PglZ domain	0	1707	677	59	1a (39)	1a (37)
CP036186.1:1062201-1062545:+	1062201	1062545	+	3	114	Pstu14405_04880	QOZ94726.1		hypothetical protein				Pstu14405_RS04860	WP_141566778.1		hypothetical protein																0.297368	6.93199	12884.8	TRUE		non-cytoplasmic, cytoplasmic, transmembrane	CYT	-0.200913	CytoplasmicMembrane	9.82
CP036186.1:1062557-1062919:-	1062557	1062919	-	3	120	Pstu14405_04885	QOZ94727.1		hypothetical protein				Pstu14405_RS04865	WP_100206652.1		hypothetical protein																-0.0708333	7.69631	13429.4	TRUE		cytoplasmic, non-cytoplasmic, transmembrane	CYT	-0.200913	Unknown		-	3.31e-10	59.7
CP036186.1:1062970-1063641:-	1062970	1063641	-	1	223	Pstu14405_04890	QOZ94728.1		hypothetical protein				Pstu14405_RS04870	WP_141566779.1		hypothetical protein																-0.474888	4.68628	25872.8				CYT	-0.200913	Cytoplasmic	8.96
CP036186.1:1063725-1064774:-	1063725	1064774	-	2	349	Pstu14405_04895	QOZ94729.1		hypothetical protein				Pstu14405_RS04875	WP_003280064.1		HIRAN domain-containing protein				TRUE	TRUE											-0.115186	5.95334	39249	TRUE		cytoplasmic, non-cytoplasmic, transmembrane	TMH	4.32954	Unknown		HIRAN domain	2.01e-245	674	10	24	1a (4)	1a (4)
CP036186.1:1065308-1066336:+	1065308	1066336	+	2	342	Pstu14405_04900	QOZ94730.1		IS30 family transposase			TRUE	Pstu14405_RS04885	WP_003283602.1		IS30 family transposase																-0.508187	9.91216	38785.4				CYT	-0.200913	Cytoplasmic	8.96	Helix-turn-helix domain	2.99e-248	681	66	39	3b (11)	3b (11)
CP036186.1:1066516-1067868:-	1066516	1067868	-	1	450	Pstu14405_04905	QOZ94731.1		hypothetical protein				Pstu14405_RS04890	WP_003283605.1		hypothetical protein				TRUE	TRUE											-0.315333	5.60645	50946	TRUE		cytoplasmic, non-cytoplasmic, transmembrane	CYT	-0.200913	Unknown		-	3.12e-307	839	232	59	1a (21)	1a (21)
CP036186.1:1067916-1069709:-	1067916	1069709	-	2	597	Pstu14405_04910	QOZ94732.1	pglX	BREX-1 system adenine-specific DNA-methyltransferase PglX				Pstu14405_RS04895	WP_100206666.1	pglX	BREX-1 system adenine-specific DNA-methyltransferase PglX				TRUE	TRUE											-0.519765	5.57655	68890				CYT	-0.200913	Cytoplasmic	8.96	COG1002 Type II restriction enzyme, methylase subunits	2.44e-262	728	357	57	1a (28)	1a (28)
CP036186.1:1069706-1072737:-	1069706	1072737	-	1	1009.67	Pstu14405_04915			RNA-directed DNA polymerase		TRUE
CP036186.1:1072737-1074686:-	1072737	1074686	-	2	649	Pstu14405_04920	QOZ94733.1	pglX	BREX-1 system adenine-specific DNA-methyltransferase PglX				Pstu14405_RS04905	WP_003283607.1	pglX	BREX-1 system adenine-specific DNA-methyltransferase PglX				TRUE	TRUE											-0.179199	5.20193	72632.2				CYT	-0.200913	Cytoplasmic	8.96	COG1002 Type II restriction enzyme, methylase subunits	0	1261	370	67	1a (27)	1a (26)
CP036186.1:1074825-1076303:-	1074825	1076303	-	2	492	Pstu14405_04925	QOZ94734.1		Fic family protein				Pstu14405_RS04910	WP_003283608.1		Fic family protein				TRUE	TRUE											-0.231098	5.73798	55966			cytoplasmic, non-cytoplasmic, transmembrane	CYT	-0.200913	Cytoplasmic	8.96	Fic/DOC family	0	981	246	53	1a (19)	1a (19)
CP036186.1:1076490-1077476:-	1076490	1077476	-	2	328	Pstu14405_04930	QOZ94735.1		hypothetical protein				Pstu14405_RS04915	WP_003283609.1		hypothetical protein				TRUE	TRUE											-0.00396341	5.57525	36018.8			cytoplasmic, non-cytoplasmic, transmembrane	CYT	-0.200913	Unknown		-	5.41e-228	629	99	71	1a (14)	1a (14)	1
CP036186.1:1077469-1078167:-	1077469	1078167	-	1	232	Pstu14405_04935	QOZ94736.1		hypothetical protein				Pstu14405_RS04920	WP_003283610.1		hypothetical protein				TRUE	TRUE											-0.0461207	9.99126	25983.9	TRUE		cytoplasmic, non-cytoplasmic, transmembrane	CYT	-0.200913	Unknown					37	23	1a (4)	1a (4)
CP036186.1:1078194-1081865:-	1078194	1081865	-	2	1223	Pstu14405_04940	QOZ94737.1	brxC	BREX system P-loop protein BrxC											TRUE	TRUE											-0.440065	5.43741	138736				CYT	-0.200913	Unknown (This protein may have multiple localization sites.)		DNA recombination	0	2294	1265	76	1a (86)	1a (87)
CP036186.1:1081884-1082459:-	1081884	1082459	-	2	191	Pstu14405_04945	QOZ94738.1		DUF1788 domain-containing protein				Pstu14405_RS04930	WP_003283613.1		DUF1788 domain-containing protein				TRUE	TRUE											-0.290576	9.27902	22189.5				CYT	-0.200913	Unknown		Domain of unknown function (DUF1788)	1.08e-136	386	78	62	1a (11)	1a (11)
CP036186.1:1082484-1083095:-	1082484	1083095	-	2	203	Pstu14405_04950	QOZ97791.1		DUF1819 family protein											TRUE	TRUE											-0.476847	6.6665	23782				CYT	-0.200913	Cytoplasmic	8.96	Putative inner membrane protein (DUF1819)	1.11e-137	390	107	66	1a (10)	1a (10); 2b (1)
CP036186.1:1083095-1083964:-	1083095	1083964	-	3	289	Pstu14405_04955	QOZ94739.1		WYL domain-containing protein				Pstu14405_RS04940	WP_003283616.1		WYL domain-containing protein				TRUE		TRUE										-0.483737	6.83662	32874.9				CYT	-0.200913	Unknown		Transcriptional regulator	5.35e-213	587	146	48	1a (12)	1a (12)	4
CP036186.1:1084214-1085104:-	1084214	1085104	-	3	296	Pstu14405_04960	QOZ94740.1		hypothetical protein				Pstu14405_RS04945	WP_003283617.1	trfA	plasmid replication initiator TrfA																-0.264527	9.9656	32514.9				CYT	-0.200913	Unknown		TrfA protein	1.78e-210	582
CP036186.1:1085104-1085319:-	1085104	1085319	-	1	71	Pstu14405_04965	QOZ94741.1		transcriptional regulator				Pstu14405_RS04950	WP_003283618.1		hypothetical protein								TRUE								-0.714085	9.2493	8233.36				CYT	-0.200913	Unknown		-	1.58e-45	146
CP036186.1:1085409-1086137:-	1085409	1086137	-	2	242	Pstu14405_04970	QOZ94742.1		hypothetical protein				Pstu14405_RS04955	WP_148263425.1		hypothetical protein				TRUE	TRUE											-0.227686	6.08845	26880.4				CYT	-0.200913	Cytoplasmic	8.96				86	61	1a (9)	1a (9)
CP036186.1:1086195-1087433:-	1086195	1087433	-	2	412	Pstu14405_04975	QOZ94743.1		DUF4102 domain-containing protein				Pstu14405_RS04960	WP_003280843.1		tyrosine-type recombinase/integrase				TRUE	TRUE											-0.552184	9.79276	47128.5				CYT	-0.200913	Cytoplasmic	8.96	Belongs to the 'phage' integrase family	5.11e-305	830	210	67	1a (23)	1a (23)	2
CP036186.1:1088110-1088406:-	1088110	1088406	-	1	98	Pstu14405_04985	QOZ94744.1		hypothetical protein				Pstu14405_RS04970	WP_003280841.1		hypothetical protein				TRUE		TRUE		TRUE	TRUE							-0.272449	4.91648	9988.97		gram-	non-cytoplasmic, signal	SpI	18.8286	Unknown		-	1.36e-56	176	22	45	1a (3)	1a (3)	13
CP036186.1:1088588-1091440:-	1088588	1091440	-	3	950	Pstu14405_04990	QOZ94745.1		FAD-binding oxidoreductase				Pstu14405_RS04975	WP_194475266.1		FAD-binding oxidoreductase				TRUE	TRUE											-0.122105	6.11669	104019				CYT	-0.200913	Cytoplasmic	9.97	COG0277 FAD FMN-containing dehydrogenases	0	1860	93	39	1a (27)	1a (26)
CP036186.1:1091437-1092108:-	1091437	1092108	-	1	223	Pstu14405_04995	QOZ94746.1		lactate utilization protein				Pstu14405_RS04980	WP_003280852.1		lactate utilization protein				TRUE	TRUE											-0.127354	5.19783	24619.9				CYT	-0.200913	Unknown		LUD domain	2.61e-162	454	46	75	1a (9)	1a (9)
CP036186.1:1092105-1093565:-	1092105	1093565	-	2	486	Pstu14405_05000	QOZ94747.1		iron-sulfur cluster-binding protein				Pstu14405_RS04985	WP_003280854.1		LutB/LldF family L-lactate oxidation iron-sulfur protein				TRUE	TRUE											-0.395473	8.33965	54257.6				CYT	-0.200913	Cytoplasmic	8.96	conserved protein containing a ferredoxin-like domain	0	966	51	31	1a (12)	1a (12)
CP036186.1:1093562-1094383:-	1093562	1094383	-	3	273	Pstu14405_05005	QOZ94748.1		(Fe-S)-binding protein				Pstu14405_RS04990	WP_003280855.1		(Fe-S)-binding protein				TRUE	TRUE											-0.281319	6.55174	30102				CYT	-0.200913	CytoplasmicMembrane	7.88	Fe-S oxidoreductase	7.26e-203	560	43	61	1a (10)	1a (9); 2b (1)
CP036186.1:1094615-1096309:-	1094615	1096309	-	3	564	Pstu14405_05010	QOZ94749.1		L-lactate permease				Pstu14405_RS04995	WP_003280857.1		L-lactate permease																0.980319	9.38062	59049.6	TRUE		cytoplasmic, non-cytoplasmic, transmembrane	TMH	14.356	CytoplasmicMembrane	10	L-lactate permease	0	1039	3	4	1a (1)	1a (2)
CP036186.1:1096581-1097375:+	1096581	1097375	+	3	264	Pstu14405_05015	QOZ94750.1		GntR family transcriptional regulator				Pstu14405_RS05000	WP_036991013.1		GntR family transcriptional regulator				TRUE	TRUE											-0.317045	6.57089	29591.3				CYT	-0.200913	Cytoplasmic	9.97	COG2186 Transcriptional regulators	1.01e-174	488	72	48	1a (10)	1a (9); 2b (1)
CP036186.1:1097456-1097938:-	1097456	1097938	-	3	160	Pstu14405_05020	QOZ94751.1	smpB	SsrA-binding protein SmpB				Pstu14405_RS05005	WP_003280860.1	smpB	SsrA-binding protein SmpB				TRUE	TRUE											-0.548125	9.72946	18111				CYT	-0.200913	Unknown		the 2 termini fold to resemble tRNA(Ala) and it encodes a tag peptide , a short internal open reading frame. During trans-translation Ala- aminoacylated tmRNA acts like a tRNA, entering the A-site of stalled ribosomes, displacing the stalled mRNA. The ribosome then switches to translate the ORF on the tmRNA	1.43e-110	318	199	55	1a (12)	1a (12)
CP036186.1:1098149-1098583:+	1098149	1098583	+	2	144	Pstu14405_05025	QOZ94752.1		type II toxin-antitoxin system RatA family toxin				Pstu14405_RS05010	WP_003280861.1		type II toxin-antitoxin system RatA family toxin				TRUE	TRUE											-0.0430556	6.40561	15972.3				CYT	-0.200913	Unknown		Oligoketide cyclase lipid transport protein	7.09e-101	292	63	78	1a (7)	1a (7)
CP036186.1:1098576-1098890:+	1098576	1098890	+	3	104	Pstu14405_05030	QOZ94753.1		RnfH family protein				Pstu14405_RS05015	WP_003280863.1		RnfH family protein				TRUE	TRUE											-0.333654	7.98836	11336				CYT	-0.200913	Unknown		Belongs to the UPF0125 (RnfH) family	4.97e-64	196	126	70	1a (6)	1a (5); 2b (1)	1
CP036186.1:1098938-1099453:-	1098938	1099453	-	3	171	Pstu14405_05035	QOZ94754.1		outer membrane protein assembly factor BamE				Pstu14405_RS05020	WP_003280864.1		outer membrane protein assembly factor BamE				TRUE		TRUE										-0.359649	4.62814	18703.9		gram-	non-cytoplasmic, signal	SpII	18.6918	OuterMembrane	9.92	Part of the outer membrane protein assembly complex, which is involved in assembly and insertion of beta-barrel proteins into the outer membrane	1.35e-118	339	263	78	1a (13)	1a (13)	75
CP036186.1:1099549-1099953:+	1099549	1099953	+	1	134	Pstu14405_05040	QOZ94755.1	fur	ferric iron uptake transcriptional regulator				Pstu14405_RS05025	WP_003280866.1	fur	ferric iron uptake transcriptional regulator				TRUE	TRUE											-0.262687	5.57115	15216.2				CYT	-0.200913	Cytoplasmic	9.97	Belongs to the Fur family	1.36e-91	268	883	78	1a (11)	1a (13)
CP036186.1:1100011-1101684:-	1100011	1101684	-	1	557	Pstu14405_05045	QOZ94756.1	recN	DNA repair protein RecN				Pstu14405_RS05030	WP_003280867.1	recN	DNA repair protein RecN				TRUE		TRUE										-0.358169	5.07563	61307.2				CYT	-0.200913	Cytoplasmic	9.97	May be involved in recombinational repair of damaged DNA	0	1050	718	80	1a (35)	1a (35)	96
CP036186.1:1101899-1102468:+	1101899	1102468	+	2	189	Pstu14405_05050	QOZ94757.1	grpE	nucleotide exchange factor GrpE				Pstu14405_RS05035	WP_003280869.1	grpE	nucleotide exchange factor GrpE				TRUE		TRUE										-0.593122	4.70083	20865.1				CYT	-0.200913	Unknown (This protein may have multiple localization sites.)		Participates actively in the response to hyperosmotic and heat shock by preventing the aggregation of stress-denatured proteins, in association with DnaK and GrpE. It is the nucleotide exchange factor for DnaK and may function as a thermosensor. Unfolded proteins bind initially to DnaJ	1.41e-122	350	532	93	1a (19)	1a (19)	139
CP036186.1:1102569-1104482:+	1102569	1104482	+	3	637	Pstu14405_05055	QOZ94758.1	dnaK	molecular chaperone DnaK				Pstu14405_RS05040	WP_003280870.1	dnaK	molecular chaperone DnaK				TRUE		TRUE										-0.354788	4.78365	68682.8				CYT	-0.200913	Cytoplasmic	9.97	Heat shock 70 kDa protein	0	1203	5018	90	1a (95)	1a (93)	222
CP036186.1:1104605-1105735:+	1104605	1105735	+	2	376	Pstu14405_05060	QOZ94759.1	dnaJ	molecular chaperone DnaJ				Pstu14405_RS05045	WP_003280872.1	dnaJ	molecular chaperone DnaJ				TRUE		TRUE										-0.480053	7.0675	40083.5				CYT	-0.200913	Cytoplasmic	9.97	ATP binding to DnaK triggers the release of the substrate protein, thus completing the reaction cycle. Several rounds of ATP-dependent interactions between DnaJ, DnaK and GrpE are required for fully efficient folding. Also involved, together with DnaK and GrpE, in the DNA replication of plasmids through activation of initiation proteins	1.71e-246	679	623	75	1a (32)	1a (32)	44
CP036186.1:1105812-1106618:+	1105812	1106618	+	3	268	Pstu14405_05065	QOZ94760.1		4-hydroxy-tetrahydrodipicolinate reductase				Pstu14405_RS05050	WP_003280873.1	dapB	4-hydroxy-tetrahydrodipicolinate reductase				TRUE	TRUE											0.0723881	5.90929	28304.1				CYT	-0.200913	Cytoplasmic	9.97	Catalyzes the conversion of 4-hydroxy- tetrahydrodipicolinate (HTPA) to tetrahydrodipicolinate	2.29e-183	511	375	74	1a (19)	1a (19)	2
CP036186.1:1106585-1106782:-	1106585	1106782	-	3	65	Pstu14405_05070	QOZ94761.1		hypothetical protein															TRUE								-0.392308	9.43464	7179.19				CYT	-0.200913	Unknown		C-5 cytosine-specific DNA methylase	5.93e-06	49.3
CP036186.1:1106835-1107983:+	1106835	1107983	+	3	382	Pstu14405_05075	QOZ94762.1	carA	carbamoyl-phosphate synthase small subunit				Pstu14405_RS05055	WP_003280874.1	carA	glutamine-hydrolyzing carbamoyl-phosphate synthase small subunit				TRUE		TRUE										-0.136126	5.78521	41214.5				SpI	2.88421	Cytoplasmic	9.97	Carbamoyl-phosphate synthetase glutamine chain	2.62e-285	778	946	87	1a (32)	1a (30)	197
CP036186.1:1108020-1111241:+	1108020	1111241	+	3	1073	Pstu14405_05080	QOZ94763.1	carB	carbamoyl-phosphate synthase large subunit				Pstu14405_RS05060	WP_003280876.1	carB	carbamoyl-phosphate synthase large subunit				TRUE		TRUE										-0.0808947	5.05437	117142			non-cytoplasmic, signal	CYT	-0.200913	Periplasmic	7.8	Carbamoyl-phosphate synthetase ammonia chain	0	2102	3510	77	1a (107)	1a (106)	637
CP036186.1:1111238-1111714:+	1111238	1111714	+	2	158	Pstu14405_05085	QOZ94764.1	greA	transcription elongation factor GreA				Pstu14405_RS05065	WP_003280877.1	greA	transcription elongation factor GreA				TRUE	TRUE											-0.289873	5.2707	17399.5				CYT	-0.200913	Cytoplasmic	9.97	Necessary for efficient RNA polymerase transcription elongation past template-encoded arresting sites. The arresting sites in DNA have the property of trapping a certain fraction of elongating RNA polymerases that pass through, resulting in locked ternary complexes. Cleavage of the nascent transcript by cleavage factors such as GreA or GreB allows the resumption of elongation from the new 3'termi…	1.09e-104	303	454	85	1a (22)	1a (22)	4
CP036186.1:1111692-1112123:+	1111692	1112123	+	3	143	Pstu14405_05090	QOZ94765.1		DUF4149 domain-containing protein				Pstu14405_RS05070	WP_003280879.1		hypothetical protein																0.862937	10.0542	15580.6	TRUE		cytoplasmic, non-cytoplasmic, transmembrane	TMH	5.39237	CytoplasmicMembrane	10	-	2.78e-93	273
CP036186.1:1112156-1112467:-	1112156	1112467	-	3	103	Pstu14405_05095	QOZ94766.1		YhbY family RNA-binding protein				Pstu14405_RS05075	WP_003280880.1		YhbY family RNA-binding protein				TRUE		TRUE										-0.549515	9.39093	11903.8				CYT	-0.200913	Cytoplasmic	9.97	RNA-binding protein containing KH domain, possibly ribosomal protein	8.28e-67	202	151	55	1a (8)	1a (8)	406
CP036186.1:1113210-1115120:+	1113210	1115120	+	3	636	Pstu14405_05100	QOZ97792.1	ftsH	ATP-dependent zinc metalloprotease FtsH				Pstu14405_RS05080	WP_003280881.1	ftsH	ATP-dependent zinc metalloprotease FtsH				TRUE		TRUE										-0.161792	5.42025	69260.7	TRUE	gram+	cytoplasmic, signal, non-cytoplasmic, transmembrane	SpI	1.17562	CytoplasmicMembrane	10	Acts as a processive, ATP-dependent zinc metallopeptidase for both cytoplasmic and membrane proteins. Plays a role in the quality control of integral membrane proteins	0	1241	1432	71	1a (54)	1a (54)	317
CP036186.1:1115291-1116142:+	1115291	1116142	+	2	283	Pstu14405_05105	QOZ94767.1	folP	dihydropteroate synthase				Pstu14405_RS05085	WP_003280882.1	folP	dihydropteroate synthase				TRUE		TRUE										0.124028	5.65215	30174.3				CYT	-0.200913	Cytoplasmic	9.97	Catalyzes the condensation of para-aminobenzoate (pABA) with 6-hydroxymethyl-7,8-dihydropterin diphosphate (DHPt-PP) to form 7,8-dihydropteroate (H2Pte), the immediate precursor of folate derivatives	5.67e-196	544	263	81	1a (17)	1a (17)	5
CP036186.1:1116154-1117491:+	1116154	1117491	+	1	445	Pstu14405_05110	QOZ94768.1		phosphoglucosamine mutase				Pstu14405_RS05090	WP_003280883.1	glmM	phosphoglucosamine mutase				TRUE		TRUE										-0.0235955	5.92276	47867.3				CYT	-0.200913	Cytoplasmic	9.97	Catalyzes the conversion of glucosamine-6-phosphate to glucosamine-1-phosphate	0	879	568	82	1a (30)	1a (30)	46
CP036186.1:1117557-1118312:+	1117557	1118312	+	3	251	Pstu14405_05115	QOZ94769.1		triose-phosphate isomerase				Pstu14405_RS05095	WP_003280885.1	tpiA	triose-phosphate isomerase				TRUE		TRUE										0.157371	4.92666	26058.3				CYT	-0.200913	Cytoplasmic	9.97	Involved in the gluconeogenesis. Catalyzes stereospecifically the conversion of dihydroxyacetone phosphate (DHAP) to D-glyceraldehyde-3-phosphate (G3P)	1.38e-171	479	321	69	1a (14)	1a (14)	62
CP036186.1:1118317-1118700:+	1118317	1118700	+	1	127	Pstu14405_05120	QOZ94770.1	secG	preprotein translocase subunit SecG				Pstu14405_RS05100	WP_003280887.1	secG	preprotein translocase subunit SecG				TRUE		TRUE										0.533858	4.49081	12962.8	TRUE	gram+	non-cytoplasmic, signal, cytoplasmic, transmembrane	TMH	6.15753	CytoplasmicMembrane	10	Preprotein translocase subunit SecG	1.14e-73	222	119	62	1a (5)	1a (5)	39
CP036186.1:1119094-1119552:+	1119094	1119552	+	1	152	Pstu14405_05135	QOZ94771.1	rimP	ribosome maturation factor RimP				Pstu14405_RS05115	WP_003280889.1	rimP	ribosome maturation factor RimP				TRUE	TRUE											-0.0782895	4.6922	17125.3			non-cytoplasmic, signal	CYT	-0.200913	Cytoplasmic	9.97	Required for maturation of 30S ribosomal subunits	4.19e-106	306	111	88	1a (10)	1a (10)
CP036186.1:1119601-1121082:+	1119601	1121082	+	1	493	Pstu14405_05140	QOZ94772.1	nusA	transcription termination/antitermination protein NusA				Pstu14405_RS05120	WP_003280890.1	nusA	transcription termination factor NusA				TRUE		TRUE										-0.239554	4.54225	54609.1				CYT	-0.200913	Cytoplasmic	9.97	Participates in both transcription termination and antitermination	1.1e-315	864	1385	83	1a (55); 3b (1)	1a (56); 3b (1)	17
CP036186.1:1121111-1123606:+	1121111	1123606	+	2	831	Pstu14405_05145	QOZ94773.1		translation initiation factor IF-2				Pstu14405_RS05125	WP_003280892.1	infB	translation initiation factor IF-2				TRUE		TRUE										-0.334537	6.14131	90121.8				CYT	-0.200913	Cytoplasmic	9.97	One of the essential components for the initiation of protein synthesis. Protects formylmethionyl-tRNA from spontaneous hydrolysis and promotes its binding to the 30S ribosomal subunits. Also involved in the hydrolysis of GTP during the formation of the 70S ribosomal complex	0	1484	3282	75	1a (100); 3b (1)	1a (99); 3b (1)	39
CP036186.1:1123709-1124098:+	1123709	1124098	+	2	129	Pstu14405_05150	QOZ94774.1	rbfA	30S ribosome-binding factor RbfA				Pstu14405_RS05130	WP_003280893.1	rbfA	30S ribosome-binding factor RbfA				TRUE		TRUE										-0.462791	8.09641	14689.7				CYT	-0.200913	Cytoplasmic	9.97	One of several proteins that assist in the late maturation steps of the functional core of the 30S ribosomal subunit. Associates with free 30S ribosomal subunits (but not with 30S subunits that are part of 70S ribosomes or polysomes). Required for efficient processing of 16S rRNA. May interact with the 5'-terminal helix region of 16S rRNA	1.89e-82	244	157	59	1a (9)	1a (9)	45
CP036186.1:1124101-1125018:+	1124101	1125018	+	1	305	Pstu14405_05155	QOZ94775.1	truB	tRNA pseudouridine(55) synthase TruB				Pstu14405_RS05135	WP_003280895.1	truB	tRNA pseudouridine(55) synthase TruB				TRUE	TRUE											-0.242951	5.95709	33622.1				CYT	-0.200913	Cytoplasmic	9.97	Responsible for synthesis of pseudouridine from uracil- 55 in the psi GC loop of transfer RNAs	3.64e-219	604	363	76	1a (21)	1a (21)	2
CP036186.1:1125133-1125402:+	1125133	1125402	+	1	89	Pstu14405_05160	QOZ94776.1		30S ribosomal protein S15				Pstu14405_RS05140	WP_003280896.1	rpsO	30S ribosomal protein S15			TRUE	TRUE		TRUE		TRUE	TRUE							-0.730337	10.2184	10103.5				CYT	-0.200913	Cytoplasmic	9.26	Forms an intersubunit bridge (bridge B4) with the 23S rRNA of the 50S subunit in the ribosome	2.04e-56	175	218	56	1a (13)	1a (13)	1156
CP036186.1:1125578-1127683:+	1125578	1127683	+	2	701	Pstu14405_05165	QOZ94777.1	pnp	polyribonucleotide nucleotidyltransferase				Pstu14405_RS05145	WP_003280897.1	pnp	polyribonucleotide nucleotidyltransferase				TRUE	TRUE											-0.116405	5.13969	75530.3				CYT	-0.200913	Cytoplasmic	9.97	Involved in mRNA degradation. Catalyzes the phosphorolysis of single-stranded polyribonucleotides processively in the 3'- to 5'-direction	0	1318	4677	90	1a (94)	1a (92)
CP036186.1:1127952-1128320:+	1127952	1128320	+	3	122	Pstu14405_05170	QOZ94778.1		BON domain-containing protein				Pstu14405_RS05150	WP_003280898.1		BON domain-containing protein				TRUE		TRUE										0.108197	4.40914	12308.8	TRUE	gram-	non-cytoplasmic, signal	SpI	24.5891	Periplasmic	9.76	periplasmic or secreted lipoprotein	3.09e-71	215	800	94	1a (20)	1a (20)	110
CP036186.1:1128394-1128702:-	1128394	1128702	-	1	102	Pstu14405_05175	QOZ94779.1		DUF2845 domain-containing protein				Pstu14405_RS05155	WP_003280899.1		DUF2845 domain-containing protein				TRUE	TRUE											-0.410784	6.07083	11414.7		gram+	non-cytoplasmic, signal	SpI	10.7536	Unknown		Protein of unknown function (DUF2845)	1.61e-68	207	41	54	1a (4)	1a (4)	1
CP036186.1:1128720-1129016:-	1128720	1129016	-	2	98	Pstu14405_05180	QOZ94780.1		DUF2845 domain-containing protein				Pstu14405_RS05160	WP_003280901.1		DUF2845 domain-containing protein				TRUE	TRUE			TRUE	TRUE							-0.376531	7.80823	11128.6		gram+	non-cytoplasmic, signal	SpI	7.3663	Unknown		Protein of unknown function (DUF2845)	2.74e-65	198	69	50	1a (4)	1a (4)
CP036186.1:1129016-1131910:-	1129016	1131910	-	3	964	Pstu14405_05185	QOZ94781.1		DUF748 domain-containing protein				Pstu14405_RS05165	WP_003280903.1		DUF748 domain-containing protein				TRUE	TRUE											-0.213174	4.97008	105830	TRUE		non-cytoplasmic, signal	TMH	3.21352	Unknown		Domain of Unknown Function (DUF748)	0	1827	543	67	1a (44)	1a (44)	2
CP036186.1:1131996-1133012:-	1131996	1133012	-	2	338	Pstu14405_05190	QOZ94782.1		class I SAM-dependent rRNA methyltransferase				Pstu14405_RS05170	WP_003280904.1		class I SAM-dependent methyltransferase				TRUE	TRUE											-0.299408	6.75471	37518				CYT	-0.200913	Cytoplasmic	9.26	Belongs to the methyltransferase superfamily	1.8e-247	679	122	60	1a (13)	1a (13)
CP036186.1:1133079-1133954:-	1133079	1133954	-	2	291	Pstu14405_05195	QOZ94783.1		DUF2236 domain-containing protein				Pstu14405_RS05175	WP_003280906.1		oxygenase MpaB family protein				TRUE	TRUE											-0.101031	9.84563	32401.8				CYT	-0.200913	Unknown		protein conserved in bacteria	1.35e-207	574	39	22	1a (5)	1a (5)
CP036186.1:1134098-1135762:-	1134098	1135762	-	3	554	Pstu14405_05200	QOZ94784.1		glucose-6-phosphate isomerase				Pstu14405_RS05180	WP_003280907.1	pgi	glucose-6-phosphate isomerase				TRUE	TRUE											-0.213357	6.31779	61916.7				CYT	-0.200913	Cytoplasmic	9.26	Belongs to the GPI family	0	1126	593	63	1a (32)	1a (31); 2b (1)
CP036186.1:1136120-1136500:-	1136120	1136500	-	3	126	Pstu14405_05205	QOZ94785.1		aspartate 1-decarboxylase				Pstu14405_RS05185	WP_003280909.1		aspartate 1-decarboxylase				TRUE		TRUE										-0.106349	5.8404	13781.4				CYT	-0.200913	Unknown		Catalyzes the pyruvoyl-dependent decarboxylation of aspartate to produce beta-alanine	4.01e-87	256	92	46	1a (6)	1a (6)	28
CP036186.1:1136583-1137443:-	1136583	1137443	-	2	286	Pstu14405_05210	QOZ94786.1		pantoate--beta-alanine ligase				Pstu14405_RS05190	WP_003280910.1	panC	pantoate--beta-alanine ligase				TRUE	TRUE											0.0465035	6.30972	30878.1				CYT	-0.200913	Cytoplasmic	9.26	Catalyzes the condensation of pantoate with beta-alanine in an ATP-dependent reaction via a pantoyl-adenylate intermediate	4.69e-201	557	386	93	1a (20)	1a (19)
CP036186.1:1137440-1138240:-	1137440	1138240	-	3	266	Pstu14405_05215	QOZ94787.1	panB	3-methyl-2-oxobutanoate hydroxymethyltransferase				Pstu14405_RS05195	WP_003280911.1	panB	3-methyl-2-oxobutanoate hydroxymethyltransferase				TRUE	TRUE											0.208647	5.63652	28062.3				CYT	-0.200913	Unknown		Catalyzes the reversible reaction in which hydroxymethyl group from 5,10-methylenetetrahydrofolate is transferred onto alpha-ketoisovalerate to form ketopantoate	8.33e-185	514	308	88	1a (12)	1a (12)
CP036186.1:1138367-1138894:-	1138367	1138894	-	3	175	Pstu14405_05220	QOZ94788.1	folK	2-amino-4-hydroxy-6-hydroxymethyldihydropteridine diphosphokinase				Pstu14405_RS05200	WP_003280912.1	folK	2-amino-4-hydroxy-6-hydroxymethyldihydropteridine diphosphokinase				TRUE	TRUE											0.024	5.02112	19146.8				CYT	-0.200913	Cytoplasmic	9.26	COG0801 7,8-dihydro-6-hydroxymethylpterin-pyrophosphokinase	3.16e-119	341	113	84	1a (9)	1a (8); 2b (1)
CP036186.1:1138896-1140290:-	1138896	1140290	-	2	464	Pstu14405_05225	QOZ94789.1		polynucleotide adenylyltransferase PcnB				Pstu14405_RS05205	WP_003280916.1		polynucleotide adenylyltransferase PcnB				TRUE	TRUE											-0.614009	8.75141	53316.8				CYT	-0.200913	Cytoplasmic	9.97	Adds poly(A) tail to the 3' end of many RNAs, which usually targets these RNAs for decay. Plays a significant role in the global control of gene expression, through influencing the rate of transcript degradation, and in the general RNA quality control	0	880	528	61	1a (30)	1a (30)
CP036186.1:1140974-1141162:+	1140974	1141162	+	2	62	Pstu14405_05230			lipase		TRUE													TRUE
CP036186.1:1141081-1142283:+	1141081	1142283	+	1	400	Pstu14405_05235	QOZ94790.1		ISL3 family transposase			TRUE	Pstu14405_RS05210	WP_003282047.1		ISL3 family transposase																-0.3455	10.0088	46516.3				CYT	-0.200913	Cytoplasmic	8.96	Transposase	1.61e-295	805
CP036186.1:1142355-1143767:-	1142355	1143767	-	2	470	Pstu14405_05240	QOZ94791.1		sigma-54-dependent Fis family transcriptional regulator				Pstu14405_RS05215	WP_003284899.1		sigma-54 dependent transcriptional regulator				TRUE	TRUE											-0.290638	5.19283	51915.2				CYT	-0.200913	Cytoplasmic	9.97	COG2204 Response regulator containing CheY-like receiver, AAA-type ATPase, and DNA-binding domains	0	900	635	74	1a (30)	1a (29); 2b (1)	2
CP036186.1:1143829-1146783:-	1143829	1146783	-	1	984	Pstu14405_05245	QOZ94792.1		PAS domain S-box protein				Pstu14405_RS05220	WP_003284900.1		sensor histidine kinase				TRUE	TRUE											0.275508	5.6397	108689	TRUE		cytoplasmic, non-cytoplasmic, transmembrane	TMH	15.3148	CytoplasmicMembrane	10	COG0591 Na proline symporter	0	1890	182	25	1a (14)	1a (14)
CP036186.1:1146767-1146943:-	1146767	1146943	-	3	58	Pstu14405_05250	QOZ94793.1		hypothetical protein				Pstu14405_RS05225	WP_003284901.1		hypothetical protein								TRUE								0.862069	4.35946	6976.25	TRUE		non-cytoplasmic, signal, cytoplasmic, transmembrane	TMH	7.74788	CytoplasmicMembrane	9.82	MFS transporter	7.62e-36	121
CP036186.1:1147039-1147944:-	1147039	1147944	-	1	301	Pstu14405_05255	QOZ94794.1		tRNA glutamyl-Q(34) synthetase GluQRS				Pstu14405_RS05230	WP_003284902.1	gluQRS	tRNA glutamyl-Q(34) synthetase GluQRS				TRUE	TRUE											-0.357475	6.31029	33597.8				CYT	-0.200913	Cytoplasmic	9.97	Catalyzes the tRNA-independent activation of glutamate in presence of ATP and the subsequent transfer of glutamate onto a tRNA(Asp). Glutamate is transferred on the 2-amino-5-(4,5- dihydroxy-2-cyclopenten-1-yl) moiety of the queuosine in the wobble position of the QUC anticodon	6.09e-225	619	94	56	1a (12)	1a (11); 2b (1)
CP036186.1:1148035-1148481:-	1148035	1148481	-	1	148	Pstu14405_05260	QOZ94795.1	dksA	RNA polymerase-binding protein DksA				Pstu14405_RS05235	WP_003284903.1	dksA	RNA polymerase-binding protein DksA				TRUE		TRUE										-0.857432	5.134	17234.3				CYT	-0.200913	Cytoplasmic	9.97	Transcription factor that acts by binding directly to the RNA polymerase (RNAP). Required for negative regulation of rRNA expression and positive regulation of several amino acid biosynthesis promoters. Also required for regulation of fis expression	4.75e-101	293	737	80	1a (16)	1a (17)	31
CP036186.1:1148673-1149845:+	1148673	1149845	+	3	390	Pstu14405_05265	QOZ94796.1		pyridoxal phosphate-dependent aminotransferase				Pstu14405_RS05240	WP_003284904.1		pyridoxal phosphate-dependent aminotransferase				TRUE	TRUE											0.0371795	5.55268	42564				CYT	-0.200913	Cytoplasmic	9.97	COG0436 Aspartate tyrosine aromatic aminotransferase	4.38e-288	786	210	61	1a (14)	1a (14)
CP036186.1:1149845-1150552:+	1149845	1150552	+	2	235	Pstu14405_05270	QOZ94797.1	sfsA	DNA/RNA nuclease SfsA				Pstu14405_RS05245	WP_003284905.1	sfsA	DNA/RNA nuclease SfsA				TRUE	TRUE											0.0753191	5.72882	25653.2				CYT	-0.200913	Cytoplasmic	9.97	Belongs to the SfsA family	3.96e-163	457	52	44	1a (8)	1a (7); 2b (1)
CP036186.1:1150819-1151739:+	1150819	1151739	+	1	306	Pstu14405_05275	QOZ94798.1	rfbD	dTDP-4-dehydrorhamnose reductase				Pstu14405_RS05250	WP_036992028.1	rfbD	dTDP-4-dehydrorhamnose reductase				TRUE		TRUE										-0.188889	6.76221	33280.1				CYT	-0.200913	Cytoplasmic	9.97	Catalyzes the reduction of dTDP-6-deoxy-L-lyxo-4- hexulose to yield dTDP-L-rhamnose	1.23e-207	575	151	73	1a (14)	1a (15)	9
CP036186.1:1151879-1152778:+	1151879	1152778	+	2	299	Pstu14405_05280	QOZ94799.1		AEC family transporter				Pstu14405_RS05255	WP_003284908.1		AEC family transporter																1.09064	9.50859	31849.9	TRUE		non-cytoplasmic, cytoplasmic, transmembrane	TMH	11.2163	CytoplasmicMembrane	10	Membrane transport protein	6.09e-199	553
CP036186.1:1152809-1152991:+	1152809	1152991	+	2	60	Pstu14405_05285	QOZ94800.1		hypothetical protein											TRUE			TRUE	TRUE	TRUE							0.905	9.69716	6354.55	TRUE		non-cytoplasmic, cytoplasmic, transmembrane	CYT	-0.200913	CytoplasmicMembrane	9.82								6
CP036186.1:1153055-1153816:-	1153055	1153816	-	3	253	Pstu14405_05290	QOZ94801.1		MFS transporter				Pstu14405_RS05265	WP_036992030.1		hypothetical protein				TRUE	TRUE											0.307115	7.1103	28069.7	TRUE		non-cytoplasmic, cytoplasmic, transmembrane	CYT	-0.200913	CytoplasmicMembrane	10	-	1.85e-170	476	71	26	1a (5)	1a (5)
CP036186.1:1153892-1154839:-	1153892	1154839	-	3	315	Pstu14405_05295	QOZ94802.1		UPF0104 family protein				Pstu14405_RS05270	WP_003284911.1		lysylphosphatidylglycerol synthase domain-containing protein																0.84127	9.64242	34221.2	TRUE		non-cytoplasmic, cytoplasmic, transmembrane	TMH	7.2205	CytoplasmicMembrane	10	integral membrane protein	4.09e-221	610
CP036186.1:1155064-1156314:+	1155064	1156314	+	1	416	Pstu14405_05300	QOZ94803.1		cytochrome P450				Pstu14405_RS05275	WP_003284912.1		cytochrome P450				TRUE	TRUE											-0.34351	6.05747	47319.6				CYT	-0.200913	Cytoplasmic	8.96	Fatty acid alpha hydroxylase	6.25e-308	838	142	67	1a (24)	1a (24)
CP036186.1:1156330-1159140:-	1156330	1159140	-	1	936	Pstu14405_05305	QOZ94804.1		hybrid sensor histidine kinase/response regulator				Pstu14405_RS05280	WP_003284913.1		hybrid sensor histidine kinase/response regulator				TRUE	TRUE											0.0338675	5.93356	103666	TRUE	gram+	cytoplasmic, signal, non-cytoplasmic, transmembrane	SpI	6.86777	CytoplasmicMembrane	10	Histidine kinase	0	1817	244	39	1a (26)	1a (26); 3b (1)	1
CP036186.1:1159257-1160549:-	1159257	1160549	-	2	430	Pstu14405_05310	QOZ94805.1	purD	phosphoribosylamine--glycine ligase				Pstu14405_RS05285	WP_003284915.1	purD	phosphoribosylamine--glycine ligase				TRUE	TRUE											0.0648837	4.82707	45308				CYT	-0.200913	Cytoplasmic	9.97	Belongs to the GARS family	2.55e-305	833	470	79	1a (26)	1a (26)
CP036186.1:1160549-1161259:-	1160549	1161259	-	3	236	Pstu14405_05315	QOZ94806.1		hypothetical protein				Pstu14405_RS05290	WP_003284917.1		hypothetical protein				TRUE	TRUE											-0.276271	5.57888	26199.5				CYT	-0.200913	Cytoplasmic	8.96	-	2.28e-158	445	89	49	1a (9)	1a (9)
CP036186.1:1161311-1162348:-	1161311	1162348	-	3	345	Pstu14405_05320	QOZ94807.1		IS630-like element ISPa47 family transposase			TRUE	Pstu14405_RS05295	WP_011911785.1		IS630-like element ISPa47 family transposase																-0.690725	10.5911	40146.7				CYT	-0.200913	Cytoplasmic	8.96	Winged helix-turn helix	2.66e-248	681	113	44	3a (14)	3a (1); 3b (14)
CP036186.1:1162455-1164059:-	1162455	1164059	-	2	534	Pstu14405_05325	QOZ94808.1	purH	bifunctional phosphoribosylaminoimidazolecarboxamide formyltransferase/IMP cyclohydrolase				Pstu14405_RS05300	WP_003279912.1	purH	bifunctional phosphoribosylaminoimidazolecarboxamide formyltransferase/IMP cyclohydrolase				TRUE		TRUE										-0.082397	5.50454	57523.8				CYT	-0.200913	Cytoplasmic	9.97	Bifunctional purine biosynthesis protein PurH	0	1051	1182	84	1a (43)	1a (42)	11
CP036186.1:1164136-1164456:-	1164136	1164456	-	1	106	Pstu14405_05330	QOZ94809.1	fis	DNA-binding transcriptional regulator Fis				Pstu14405_RS05305	WP_003279911.1	fis	DNA-binding transcriptional regulator Fis				TRUE		TRUE										-0.293396	6.27141	11714.2				CYT	-0.200913	Cytoplasmic	9.26	Activates ribosomal RNA transcription. Plays a direct role in upstream activation of rRNA promoters	1.03e-66	202	59	76	1a (6)	1a (6)	281
CP036186.1:1164453-1165466:-	1164453	1165466	-	2	337	Pstu14405_05335	QOZ94810.1	dusB	tRNA dihydrouridine synthase DusB				Pstu14405_RS05310	WP_003279907.1	dusB	tRNA dihydrouridine synthase DusB				TRUE		TRUE										-0.124629	6.72408	36694.5				CYT	-0.200913	Cytoplasmic	9.97	Catalyzes the synthesis of 5,6-dihydrouridine (D), a modified base found in the D-loop of most tRNAs, via the reduction of the C5-C6 double bond in target uridines	4.2e-241	662	25	31	1a (7)	1a (7)	11
CP036186.1:1165671-1166906:-	1165671	1166906	-	2	411	Pstu14405_05340	QOZ94811.1		DUF3426 domain-containing protein				Pstu14405_RS05315	WP_003279905.1		zinc-ribbon domain-containing protein				TRUE	TRUE											-0.384915	4.7238	44955.8			cytoplasmic, non-cytoplasmic, transmembrane	CYT	-0.200913	Cytoplasmic	8.96	Protein of unknown function (DUF3426)	3.82e-295	805	211	62	1a (15)	1a (15)	1
CP036186.1:1167016-1167897:-	1167016	1167897	-	1	293	Pstu14405_05345	QOZ94812.1		50S ribosomal protein L11 methyltransferase				Pstu14405_RS05320	WP_003279904.1	prmA	50S ribosomal protein L11 methyltransferase				TRUE		TRUE										-0.0836177	4.366	32048.7				CYT	-0.200913	Cytoplasmic	9.26	Methylates ribosomal protein L11	1.95e-217	599	126	36	1a (6)	1a (6)	14
CP036186.1:1168084-1169433:-	1168084	1169433	-	1	449	Pstu14405_05350	QOZ94813.1	accC	acetyl-CoA carboxylase biotin carboxylase subunit				Pstu14405_RS05325	WP_003279902.1	accC	acetyl-CoA carboxylase biotin carboxylase subunit				TRUE		TRUE										-0.179733	5.91617	48745.3				CYT	-0.200913	Cytoplasmic	9.97	Biotin carboxylase	0	897	1671	69	1a (45)	1a (45)	146
CP036186.1:1169451-1169909:-	1169451	1169909	-	2	152	Pstu14405_05355	QOZ94814.1		acetyl-CoA carboxylase biotin carboxyl carrier protein				Pstu14405_RS05330	WP_003279900.1	accB	acetyl-CoA carboxylase biotin carboxyl carrier protein				TRUE		TRUE										-0.0894737	4.95576	16296.5				CYT	-0.200913	Cytoplasmic	8.96	first, biotin carboxylase catalyzes the carboxylation of the carrier protein and then the transcarboxylase transfers the carboxyl group to form malonyl-CoA	8.68e-90	265	1359	91	1a (21)	1a (21)	365
CP036186.1:1169983-1170426:-	1169983	1170426	-	1	147	Pstu14405_05360	QOZ94815.1	aroQ	type II 3-dehydroquinate dehydratase				Pstu14405_RS05335	WP_003279899.1	aroQ	type II 3-dehydroquinate dehydratase				TRUE	TRUE											0.128571	6.08737	16090.1				CYT	-0.200913	Cytoplasmic	9.26	Catalyzes a trans-dehydration via an enolate intermediate	2.98e-99	288	120	91	1a (7)	1a (6); 2b (1)
CP036186.1:1170640-1172439:-	1170640	1172439	-	1	599	Pstu14405_05365	QOZ94816.1		protein-disulfide reductase DsbD				Pstu14405_RS05340	WP_003279898.1		protein-disulfide reductase DsbD				TRUE	TRUE											0.410017	5.14202	63931.5	TRUE		non-cytoplasmic, signal, cytoplasmic, transmembrane	SpI	5.77718	CytoplasmicMembrane	10	Required to facilitate the formation of correct disulfide bonds in some periplasmic proteins and for the assembly of the periplasmic c-type cytochromes. Acts by transferring electrons from cytoplasmic thioredoxin to the periplasm. This transfer involves a cascade of disulfide bond formation and reduction steps	0	1122	236	38	1a (15)	1a (14)
CP036186.1:1172471-1172806:-	1172471	1172806	-	3	111	Pstu14405_05370	QOZ94817.1		Rieske (2Fe-2S) protein				Pstu14405_RS05345	WP_011914334.1		Rieske (2Fe-2S) protein				TRUE	TRUE											-0.258559	5.55223	12346.9				CYT	-0.200913	Unknown		COG2146 Ferredoxin subunits of nitrite reductase and ring-hydroxylating dioxygenases	6.33e-78	231	31	33	1a (3)	1a (3)
CP036186.1:1172940-1173977:+	1172940	1173977	+	3	345	Pstu14405_05375	QOZ97793.1		iron ABC transporter permease				Pstu14405_RS05350	WP_003279895.1		iron ABC transporter permease																1.07942	9.49479	35845.7	TRUE		non-cytoplasmic, signal, cytoplasmic, transmembrane	TMH	7.31113	CytoplasmicMembrane	10	Belongs to the binding-protein-dependent transport system permease family. FecCD subfamily	2.02e-227	629	2	6	1a (1)	1a (1)
CP036186.1:1173977-1174744:+	1173977	1174744	+	2	255	Pstu14405_05380	QOZ94818.1		heme ABC transporter ATP-binding protein				Pstu14405_RS05355	WP_003279893.1		heme ABC transporter ATP-binding protein				TRUE	TRUE											0.193725	9.22589	27030				CYT	-0.200913	CytoplasmicMembrane	10	Part of the ABC transporter complex HmuTUV involved in hemin import. Responsible for energy coupling to the transport system	1.49e-177	495	32	50	1a (6)	1a (6)
CP036186.1:1174756-1175640:+	1174756	1175640	+	1	294	Pstu14405_05385	QOZ94819.1		iron(III) ABC transporter				Pstu14405_RS05360	WP_003279891.1		ChaN family lipoprotein				TRUE	TRUE											-0.197619	5.93754	32804.4			non-cytoplasmic, signal	SpII	2.25542	CytoplasmicMembrane	9.82	Iron-regulated protein	6.49e-212	585	59	50	1a (9)	1a (9)
CP036186.1:1175855-1176652:-	1175855	1176652	-	3	265	Pstu14405_05390	QOZ94820.1		cyclic nucleotide-binding domain-containing protein				Pstu14405_RS05365	WP_003279890.1		cyclic nucleotide-binding domain-containing protein				TRUE	TRUE											-0.0984906	5.17186	29534.4				CYT	-0.200913	Cytoplasmic	8.96	COG0664 cAMP-binding proteins - catabolite gene activator and regulatory subunit of cAMP-dependent protein kinases	2.14e-191	531	57	73	1a (13)	1a (12); 2b (1)
CP036186.1:1176764-1177027:-	1176764	1177027	-	3	87	Pstu14405_05395	QOZ94821.1		competence protein TfoX				Pstu14405_RS05370	WP_003279889.1		TfoX/Sxy family protein								TRUE								-0.343678	9.68871	9590.81				CYT	-0.200913	Unknown		Regulator of competence-specific genes	6.15e-57	176
CP036186.1:1177046-1177831:-	1177046	1177831	-	3	261	Pstu14405_05400	QOZ94822.1		class I SAM-dependent methyltransferase				Pstu14405_RS05375	WP_003279887.1		class I SAM-dependent methyltransferase																-0.0896552	5.81243	28945.4				CYT	-0.200913	Cytoplasmic	9.26	COG0500 SAM-dependent methyltransferases	6.67e-193	534
CP036186.1:1177905-1179467:-	1177905	1179467	-	2	520	Pstu14405_05405	QOZ94823.1		hypothetical protein				Pstu14405_RS05380	WP_003279886.1		bifunctional aminoglycoside phosphotransferase/ATP-binding protein				TRUE	TRUE											-0.259808	5.33851	58223.1				CYT	-0.200913	Cytoplasmic	9.97	protein conserved in bacteria	0	936	866	75	1a (31)	1a (31); 2b (1)	2
CP036186.1:1179626-1181938:+	1179626	1181938	+	2	770	Pstu14405_05410	QOZ94824.1	mrcB	penicillin-binding protein 1B				Pstu14405_RS05385	WP_003279884.1	mrcB	penicillin-binding protein 1B				TRUE	TRUE											-0.260519	8.95293	84707.6	TRUE	gram+	cytoplasmic, non-cytoplasmic, transmembrane	TMH	5.7078	CytoplasmicMembrane	10	Cell wall formation. Synthesis of cross-linked peptidoglycan from the lipid intermediates. The enzyme has a penicillin-insensitive transglycosylase N-terminal domain (formation of linear glycan strands) and a penicillin-sensitive transpeptidase C-terminal domain (cross-linking of the peptide subunits)	0	1533	616	75	1a (39)	1a (39)
CP036186.1:1182005-1182709:+	1182005	1182709	+	2	234	Pstu14405_05415	QOZ94825.1		tetratricopeptide repeat protein				Pstu14405_RS05390	WP_003279883.1		tetratricopeptide repeat protein				TRUE		TRUE										-0.225641	5.08751	24177.7			non-cytoplasmic, signal	SpII	2.75257	Unknown		COG0457 FOG TPR repeat	4.84e-143	406	157	45	1a (8)	1a (8)	247
CP036186.1:1182709-1183044:+	1182709	1183044	+	1	111	Pstu14405_05420	QOZ94826.1		YqcC family protein				Pstu14405_RS05395	WP_003279880.1		YqcC family protein																0.169369	4.42897	12296.1				CYT	-0.200913	Cytoplasmic	8.96	protein conserved in bacteria	1.01e-73	221
[truncated: 3,199 more rows]
[truncated: 4 more columns]
