# Supplementary material for: Detection of Known and Novel Small Proteins in Pseudomonas stutzeri Using a Combination of Bottom-Up and Digest-Free Proteomics and Proteogenomics
Source: Anal Chem. 2023 Aug 3;95(32):11892–900. doi: 10.1021/acs.analchem.3c00676 (PMC10433244; doi:10.1021/acs.analchem.3c00676)
Supplement: Supplementary file 3 — ac3c00676_si_003.xlsx [file ac3c00676_si_003.xlsx]

## Sheet: Legend
Category	Column Name	Explanation
General and genomic information	Genomic coordinates	Chromosome identifier and genomic coordinates of predicted protein coding sequences (CDSs) in the P. stutzeri ATCC 14405 strain
	PosLeft	Left coordinate of a feature (CDS; RefSeq)
	PosRight	Right coordinate of a feature (CDS; RefSeq)
	Strand	Forward (+) or reverse (-) strand (also given in the identifier of the iPtgxDBs entries)
	Frame	The reading frame on the respective strand (also given in the identifier of the iPtgxDBs entries)
	Length (aa)	Length of the encoded protein (in aa)
	RefSeq 2022 Locus tag	Locus tag identifier of the corresponding entry in the RefSeq 2022 annotation
	RefSeq 2022 accession #	Acession number of the corresponding CDS in the RefSeq 2022 annotation
	RefSeq 2022 product	Annotation for the encoded gene product from RefSeq2022
	Comments	Column with selected entries that describe relevant subsets
Novel SEPs	Identifier	Identifier given to novel SEPs (SEP#) and novel proteins > 100aa (PROT#)
	Novel SEPs - 3 shotgun only	3 novel SEPs <100 aa compared to RefSeq 2019 only identified by shotgun proteomics (Fig. 4, Table S5)
	Novel SEPs- 3 shotgun and digest-free direct seq.	3 novel SEPs <100 aa compared to RefSeq 2019 identified by shotgun proteomics and digest-free direct sequencing (Fig. 4, Table S5)
	Novel SEPs- 10 direct sequencing only	10 novel SEPs <100 aa compared to RefSeq 2019 only identified by digest-free direct sequencing (Fig. 4, Table S5)
Computational predictions	Physico-chemical Paramters: Gravy	Gravy score (grand average hydrophobicity and hydrophilicity). Proteins with scores below 0 are more likely hydrophilic while scores above 0 are more likely hydrophobic
	Physico-chemical Paramter: Isoelectric Point	pH at which the protein carries no charge
	Physico-chemical paramter: Molecular Weight	The molecular weight of the protein
	InterPro: TMHMM	Prediction of transmembrane helices with TMHMM
	InterPro: SignalP	Prediction of signal peptides with SignalP
	InterPro: Phobius	Prediction of transmembrane topology and signal peptides using Phobius
	LipoP: Predicted Type	Prediction of signal peptidase I & II cleavage sites. SpI = signal peptide (signal peptidase I); SpII = lipoprotein signal peptide (signal peptidase II); TMH = n-terminal transmembrane helix; CYT: cytoplasmic
	LipoP: Score	Confidence score of the LipoP prediction
	Operons	Identifier of the operon predicted by OperonMapper (see separate sheet Table S5 for details on the corresponding operon)
	Phyre2: Hit Info 2	Functional annotation of the best PDB match
	Phyre2: Hit Info 3	Functional annotation of the second best PDB match
	Phyre2: Confidence (%)	Confidence in the functional prediction
	Conservation BLAST	BLAST hits at several taxonomic levels with the requirements: 60% sequence coverage, 40% sequence identity and e-value of 0.01. Numbers in brackets in the column headers indicate the maximum number of possible hits
Proteomics Information	Shotgun PSMs	The number of peptide spectral matches assigned to the protein from all six samples (3 oxygen-limited, 3 standard) when using a shotgun proteomics approach
	Shotgun Coverage	The total coverage of the protein by peptides identified using a shotgun proteomics approach
	Shotgun PepClass iPtgxDB	Peptide information content classifications according to PeptideClassifier (Omasits et al. 2017) with the number of peptides per class in brackets when using a shotgun proteomics approach and searching against an iPtgxDB
	Direct PSMs	The number of peptide spectral matches assigned to the protein from all six samples (3 oxygen-limited, 3 standard) when using a direct sequencing approach
	Direct Coverage	The total coverage of the protein by peptides identified using a direct sequencing approach
	Direct PepClass iPtgxDB	Peptide information content classifications according to PeptideClassifier (Omasits et al. 2017) with the number of peptides per class in brackets when using a direct sequencing approach and searching against an iPtgxDB
	Search DB ID	RefSeq 2019 accession # if found by searching against the RefSeq 2019 DB, iPtgxDB identifier of only found by searching against an iPtgxDB
	Sequence	The amino acid sequence of the protein as present in the iPtgxDB

## Sheet: Novel SEPs
General and genomic information						RefSeq 2022			Comments	Novel SEPs (Figure 4)				Physico-chemical parameters			InterPro			LipoP		Operons	Phyre2			Conservation BLAST							Proteomics
Chromosome identifier and genomic coordinates	PosLeft	PosRight	Strand	Frame	Length (aa)	Locus Tag	Accession #	Product		Identifier	3 Novel SEPs Shotgun Only	3 Novel SEPs Shotgun + Direct	10 Novel SEPs Direct Only	Gravy	Isoelectric Point	Molecular Weight	TMHMM	SignalP	Phobius	Predicted Type	Score	Predicted Operon ID	Hit info 2	Hit info 3	Confidence (%)	Stutzerimonas stutzeri group (30)	Stutzerimonas (37)	Pseudomona-daceae (29084)	Pseudomona-dales (30884)	Gamma-proteo-bacteria (120452)	Proteo-bacteria (221085)	Bacteria (516642)	Shotgun PSMs	Shotgun Coverage	Shotgun PepClass iPtgxDB	Direct PSMs	Direct Coverage	Direct PepClass iPtgxDB	Search DB ID	Proline Content	Sequence
CP036186.1:2666728-2666838:+	2666728	2666838	+	1	36				among 16 novel SEPs (in predicted Operon9)	SEP1			TRUE	-0.558333	11.166	3492.98				CYT	-0.200913	op9	transcription	ring finger protein z	29.1	1	1	1	1	1	1	1				85	100	1a (12)	PSORF|CP036186_2666728_2666838_+1_ATG_36	0.277778	MVSSPGSGVQTNGANPPAPANVRPAMAPTAPPPPKK
CP036186.1:2666991-2667116:+	2666991	2667116	+	3	41				among 16 novel SEPs (in predicted Operon9)	SEP2			TRUE	-1.15122	10.5825	4035.54				CYT	-0.200913	op9	hydrolase	asp/glu-specific dipeptidyl-peptidase	39	1	1	1	1	1	1	1				44	98	1a (6)	PSORF|CP036186_2666991_2667116_+3_ATG_41	0.243902	MTKKIGGNPGSPVQGGVNKETTSQRPSAPPSAPPPPPKKGG
CP036186.1:1828023-1828160:+	1828023	1828160	+	3	45	Pstu14405_RS08380	WP_180983306.1	hypothetical protein	among 16 novel SEPs (in RefSeq2022)	SEP3			TRUE	-1.39778	4.05003	5037.14				CYT	-0.200913		metal binding protein	metallothionein	98.4	11	11	79	79	152	338	390				30	100	1a (11)	PSPROD|CP036186_1828023_1828160_+3_ATG_45	0.111111	MNGDLHNDQPADERDDVARRPDEADEDQLDEAIEETFPASDPISP
CP036186.1:3606479-3606616:+	3606479	3606616	+	2	45				among 16 novel SEPs	SEP4			TRUE	-1.18889	4.05003	4780.15				CYT	-0.200913	op13	transcription	homeobox and leucine zipper protein homez	14.7	3	3	3	3	3	4	6				16	100	1a (6)	PSORF|CP036186_3606479_3606616_+2_ATG_45	0.266667	MWAPYGQIAAPKEGNPKREEPGDPVPIDEPGESDPLPAPPDEPTS
CP036186.1:2666851-2666994:+	2666851	2666994	+	1	47				among 16 novel SEPs (in predicted Operon9)	SEP5			TRUE	-1.24894	10.4327	4958.53				CYT	-0.200913	op9	signaling protein/ligase	e3 ubiquitin-protein ligase itchy homolog	16.5	1	1	1	1	1	1	1				114	98	1a (11)	PSORF|CP036186_2666851_2666994_+1_ATG_47	0.234043	MASRTDQGKSGWVGTQDGINVNPPAPTNIRPAQPPKAPPPPPKRDSK
CP036186.1:315190-315342:+	315190	315342	+	1	50	Pstu14405_RS01495	WP_003282866.1	hypothetical protein	among 16 novel SEPs (in RefSeq2022)	SEP6			TRUE	0.198	8.2746	5570.45	TRUE		non-cytoplasmic, cytoplasmic, transmembrane	TMH	3.45574		protein transport/immune system	putative preprotein translocase, secg subunit	78.2	12	12	535	536	544	545	548				3	50	1a (1)	PSPROD|+8aa_chemg|CP036186_315190_315342_+1_ATG_50	0.04	MKRKPDILWILVFIFGLGVVTTGYTQSLWEQADGAAGMAPVIQVQQAQHR
CP036186.1:3134333-3134494:-	3134333	3134494	-	3	53	Pstu14405_RS14225	WP_003283725.1	hypothetical protein	among 16 novel SEPs (in RefSeq2022)	SEP7			TRUE	-1.10377	4.05003	5525.85				CYT	-0.200913		structural genomics, unknown function	rhodanese-related sulfurtransferase	18	7	7	7	7	7	7	7				97	100	1a (13)	PSPROD|CP036186_3134494_3134333_-3_ATG_53	0.245283	MDAQSNRYSPYADNNGWRAAGVPGDPEEPGVPTQPTEPGEPTVPDQPPPAPVA
CP036186.1:3323713-3323874:-	3323713	3323874	-	1	53	Pstu14405_RS15175	WP_003280254.1	hypothetical protein	among 16 novel SEPs (in RefSeq2022)	SEP8			TRUE	-1.43208	5.41735	6055.64				CYT	-0.200913	op11	Homo-oligomeric flavin-containing Cys decarboxylases, HFCD	(same text)	61	9	9	26	26	26	26	26				12	98	1a (2)	PSPROD|CP036186_3323874_3323713_-1_ATG_53	0.132075	MSDDVKRSEDAHAREHKAPLDEHPRPDLPEHMKPENLEKLRDYGKDSIPPGVA
CP036186.1:900133-900297:-	900133	900297	-	1	54	Pstu14405_RS04040	WP_003283164.1	hypothetical protein	among 16 novel SEPs (in RefSeq2022)	SEP9			TRUE	-0.388889	10.6991	6230.12				CYT	-0.200913		transferase	serine/threonine protein kinase	90.3	11	11	459	459	460	461	462				11	89	1a (5); 2b (2)	PSPROD|+10aa_chemg|CP036186_900297_900133_-1_ATG_54	0.111111	MNILVRPLTPYPDSAWQVSLDRQKVTFRSEAEARAFVETLRRRLQAPHPLPLSA
CP036186.1:2597863-2598027:+	2597863	2598027	+	1	54	Pstu14405_RS11755	WP_003279774.1	hypothetical protein	among 16 novel SEPs (in RefSeq2022)	SEP10			TRUE	-0.809259	4.92512	6138.73				CYT	-0.200913	op7	protein transport	vacuolar protein sorting-associated protein vta1	59.9	12	12	26	26	26	26	29				5	59	1a (3)	PSPROD|+21aa_chemg|CP036186_2597863_2598027_+1_ATG_54	0.0185185	MLGDYSSIHDHLDTARKHADQAETEGKPELYREAIDELVAAIRLLMRNSAEKDN
CP036186.1:1509758-1509919:+	1509758	1509919	+	2	53	Pstu14405_RS06900	WP_003281372.1	hypothetical protein	among 16 novel SEPs (in RefSeq2022)	SEP11		TRUE		-1.40755	10.3377	6331.3				CYT	-0.200913	op5	de novo protein	de novo designed protein s-824	48	12	12	528	528	530	531	533	14	36	1a (3)	8	30	1a (5)	PSPROD|+29aa_chemg|CP036186_1509758_1509919_+2_ATG_53	0.0188679	MSTDEKLIDFSAERARRIHDLNDKRLEDMRKTFEQVLPLGKTKKKGKRSTKKR
CP036186.1:613027-613200:+	613027	613200	+	1	57	Pstu14405_RS02785	WP_162954805.1	hypothetical protein	among 16 novel SEPs (in RefSeq2022)	SEP12		TRUE		-0.635088	9.39609	6433.24				CYT	-0.200913		toxin/toxin repressor	antitoxin dinj	65.1	2	2	17	17	36	43	44	53	77	1a (2); 3b (1)	260	100	1a (36); 3b (11)	PSPROD|+4aa_chemg|CP036186_613027_613200_+1_ATG_57	0.0701754	MKTSNRVVIEVDPAQKQQIYAALKARGLTMREWFLQQVSQELSIPKPTTPSSQSSND
CP036186.1:2642350-2642529:+	2642350	2642529	+	1	59				among 16 novel SEPs	SEP13		TRUE		-0.655932	9.39609	6674.55				CYT	-0.200913	op8	toxin/toxin repressor	antitoxin dinj	56	2	2	16	16	36	43	44	36	61	1a (1); 3b (1)	85	75	1a (10); 3b (11)	PSPROD|+36aa_chemg|CP036186_2642350_2642529_+1_ATG_59	0.0847458	MPMKTSNRVVIEVDPAQKQKIYAALKARGLTMREWFLQQVSQELSIPQPTNPSSQSSND
CP036186.1:3533380-3533475:+	3533380	3533475	+	1	31				among 16 novel SEPs	SEP14	TRUE			-0.764516	12	3307.84		gram+		CYT	-0.200913	op12				1	1	1	1	1	1	1	7	45	1a (2)				PSORF|CP036186_3533380_3533475_+1_GTG_31	0.0967742	MPARARALPKRRRPASALAASSSTRTRTAAK
CP036186.1:1835988-1836122:-	1835988	1836122	-	2	44	Pstu14405_RS21680	WP_256054747.1	hypothetical protein	among 16 novel SEPs (in RefSeq2022)	SEP15	TRUE			-1.29091	10.416	4733.55				CYT	-0.200913		RecG, N-terminal domain	RecG, N-terminal domain	11	8	8	8	8	8	8	8	14	34	1a (2)				PSPROD|+65aa_chemg|CP036186_1836122_1835988_-2_ATG_44	0.0454545	MSKGMDAKKDGKKKPLKTAQEKRMAKRDKKGGSTPLLGAHAATH
CP036186.1:3862731-3862934:-	3862731	3862934	-	2	67				among 16 novel SEPs (2a peptide; exact start uncertain, Fig. S6)	SEP16	TRUE			0.122388	7.89559	7098.06				CYT	-0.200913		structural protein/oxidoreductase	nucleoporin nup120	11.7	12	12	526	527	550	601	604	4	15	2a (1)				PSORF_+43aa_orf|CP036186_3862934_3862731_-2_CTG_67	0.0149254	MARLLGVDACCAAGRHTVLPIDVQRFHAFKADVQGAVNRRAGALQHADHTEGLVIVLNQANTGYAMG

## Sheet: Operon Prediction
Operon	RefSeq 2022 Locus Tag / iPtgxDB ID	COGgene	Identifier	Chromosome	PosLeft	PosRight	Strand	Length (aa)	Predicted Function	RefSeq 2019	RefSeq 2022	Shotgun PSMs	Direct PSMs
op5
	Pstu14405_RS06890	NA	CP036186.1:1508846-1509142:+	CP036186.1	1508846	1509142	+	98	NA	aspartate-semialdehyde dehydrogenase	hypothetical protein		17
	Pstu14405_RS06895	COG3145	CP036186.1:1509144-1509758:+	CP036186.1	1509144	1509758	+	204	[L] Alkylated DNA repair protein	alpha-ketoglutarate-dependent dioxygenase AlkB	alpha-ketoglutarate-dependent dioxygenase AlkB	5
	PSPROD_+29aa_chemg_CP036186_1509758_1509919_+2_ATG_53	NA	CP036186.1:1509758-1509919:+	CP036186.1	1509758	1509919	+	53	NA		hypothetical protein	14	8
op7
	PSPROD_+21aa_chemg_CP036186_2597863_2598027_+1_ATG_54	COG1937	CP036186.1:2597863-2598027:+	CP036186.1	2597863	2598027	+	54	[S] Uncharacterized protein conserved in bacteria		hypothetical protein		5
	Pstu14405_RS11760	COG3569	CP036186.1:2598084-2599190:+	CP036186.1	2598084	2599190	+	368	[L] Topoisomerase IB	DNA topoisomerase IB	DNA topoisomerase IB
op8
	PSPROD_+36aa_chemg_CP036186_2642350_2642529_+1_ATG_59	NA	CP036186.1:2642350-2642529:+	CP036186.1	2642350	2642529	+	59	NA			35	85
	Pstu14405_RS11945	NA	CP036186.1:2642356-2642529:+	CP036186.1	2642356	2642529	+	57	NA		hypothetical protein
	Pstu14405_RS11950	COG1483	CP036186.1:2642553-2645669:+	CP036186.1	2642553	2645669	+	1038	[R] Predicted ATPase (AAA+ superfamily)	DUF499 domain-containing protein	DUF499 domain-containing protein	1066
	Pstu14405_RS11955	ROG5050	CP036186.1:2645672-2646322:+	CP036186.1	2645672	2646322	+	216	NA		DUF3780 domain-containing protein
	Pstu14405_RS11960	COG1743	CP036186.1:2646334-2649351:+	CP036186.1	2646334	2649351	+	1005	[L] Adenine-specific DNA methylase containing a Zn-ribbon	DUF1156 domain-containing protein	DUF1156 domain-containing protein	906	2
	Pstu14405_RS11965	COG0553	CP036186.1:2649363-2652095:+	CP036186.1	2649363	2652095	+	910	[KL] Superfamily II DNA/RNA helicases, SNF2 family	helicase	phospholipase D-like domain-containing protein	435
op9
	Pstu14405_RS12030	NA	CP036186.1:2666115-2666699:+	CP036186.1	2666115	2666699	+	194	NA	hypothetical protein	DUF6338 family protein
	PSORF_CP036186_2666728_2666838_+1_ATG_36	NA	CP036186.1:2666728-2666838:+	CP036186.1	2666728	2666838	+	36	NA				85
	PSORF_CP036186_2666851_2666994_+1_ATG_47	NA	CP036186.1:2666851-2666994:+	CP036186.1	2666851	2666994	+	47	NA				114
	PSORF_CP036186_2666991_2667116_+3_ATG_41	NA	CP036186.1:2666991-2667116:+	CP036186.1	2666991	2667116	+	41	NA				44
op11
	PSPROD_CP036186_3323874_3323713_-1_ATG_53	NA	CP036186.1:3323713-3323874:-	CP036186.1	3323713	3323874	-	53	NA		hypothetical protein		12
	Pstu14405_RS15180	COG1378	CP036186.1:3323888-3324133:-	CP036186.1	3323888	3324133	-	81	[K] Predicted transcriptional regulators	hypothetical protein	hypothetical protein	67
op12
	Pstu14405_RS16195	ROG4121	CP036186.1:3533190-3533570:+	CP036186.1	3533190	3533570	+	126	NA	H-NS histone	DNA binding protein	1599	38
	PSORF_CP036186_3533380_3533475_+1_GTG_31	NA	CP036186.1:3533380-3533475:+	CP036186.1	3533380	3533475	+	31	NA			7
op13
	Pstu14405_RS16555	ROG1177	CP036186.1:3606069-3606467:+	CP036186.1	3606069	3606467	+	132	NA	termination factor Rho	Rho termination factor N-terminal domain-containing protein	9
	PSORF_CP036186_3606479_3606616_+2_ATG_45	NA	CP036186.1:3606479-3606616:+	CP036186.1	3606479	3606616	+	45	NA				16
