# Supplementary material for: Detection of Known and Novel Small Proteins in Pseudomonas stutzeri Using a Combination of Bottom-Up and Digest-Free Proteomics and Proteogenomics
Source: Anal Chem. 2023 Aug 3;95(32):11892–900. doi: 10.1021/acs.analchem.3c00676 (PMC10433244; doi:10.1021/acs.analchem.3c00676)
Supplement: Supplementary file 4 — ac3c00676_si_004.xlsx [file ac3c00676_si_004.xlsx]

## Sheet: Legend
Category	Column Name	Explanation
General and genomic information	Genomic coordinates	Chromosome identifier and genomic coordinates of predicted protein coding sequences (CDSs) in the P. stutzeri ATCC 14405 strain
	PosLeft	Left coordinate of a feature (CDS; RefSeq)
	PosRight	Right coordinate of a feature (CDS; RefSeq)
	Strand	Forward (+) or reverse (-) strand (also given in the identifier of the iPtgxDBs entries)
	Frame	The reading frame on the respective strand (also given in the identifier of the iPtgxDBs entries)
	Length (aa)	Length of the encoded protein (in aa)
	RefSeq 2022 Locus tag	Locus tag identifier of the corresponding entry in the RefSeq 2022 annotation
	RefSeq 2022 accession #	Acession number of the corresponding CDS in the RefSeq 2022 annotation
	RefSeq 2022 product	Annotation for the encoded gene product from RefSeq2022
	Comments	Column with selected entries that describe relevant subsets
Novels	Identifier	Identifier given to novel SEPs (SEP#) and novel proteins > 100aa (PROT#)
Computational predictions	Physico-chemical Paramters: Gravy	Gravy score (grand average hydrophobicity and hydrophilicity). Proteins with scores below 0 are more likely hydrophilic while scores above 0 are more likely hydrophobic
	Physico-chemical Paramter: Isoelectric Point	pH at which the protein carries no charge
	Physico-chemical paramter: Molecular Weight	The molecular weight of the protein
	InterPro: TMHMM	Prediction of transmembrane helices with TMHMM
	InterPro: SignalP	Prediction of signal peptides with SignalP
	InterPro: Phobius	Prediction of transmembrane topology and signal peptides using Phobius
	LipoP: Predicted Type	Prediction of signal peptidase I & II cleavage sites. SpI = signal peptide (signal peptidase I); SpII = lipoprotein signal peptide (signal peptidase II); TMH = n-terminal transmembrane helix; CYT: cytoplasmic
	LipoP: Score	Confidence score of the LipoP prediction
	PsortB: Localization Prediction	Where the protein is predicted to be localized by psortB
	PsortB: Score	The score of the localization prediction
	eggNOG: Description	Functional annotation of the protein by eggNOG
	eggNOG: E-value	E-value of the functional annotation
	eggNOG: Score	Score of the functional annotation
	Operons	Identifier of the operon predicted by OperonMapper (see separate sheet Table S6 for details on the corresponding operon)
	Phyre2: Hit Info 2	Functional annotation of the best PDB match
	Phyre2: Hit Info 3	Functional annotation of the second best PDB match
	Phyre2: Confidence (%)	Confidence in the functional prediction
	Conservation BLAST	BLAST hits at several taxonomic levels with the requirements: 60% sequence coverage, 40% sequence identity and e-value of 0.01. Numbers in brackets in the column headers indicate the maximum number of possible hits
Proteomics Information	Shotgun PSMs	The number of peptide spectral matches assigned to the protein from all six samples (3 oxygen-limited, 3 standard) when using a shotgun proteomics approach
	Shotgun Coverage	The total coverage of the protein by peptides identified using a shotgun proteomics approach
	Shotgun PepClass iPtgxDB	Peptide information content classifications according to PeptideClassifier (Omasits et al. 2017) with the number of peptides per class in brackets when using a shotgun proteomics approach and searching against an iPtgxDB
	Direct PSMs	The number of peptide spectral matches assigned to the protein from all six samples (3 oxygen-limited, 3 standard) when using a direct sequencing approach
	Direct Coverage	The total coverage of the protein by peptides identified using a direct sequencing approach
	Direct PepClass iPtgxDB	Peptide information content classifications according to PeptideClassifier (Omasits et al. 2017) with the number of peptides per class in brackets when using a direct sequencing approach and searching against an iPtgxDB
	Search DB ID	RefSeq 2019 accession # if found by searching against the RefSeq 2019 DB, iPtgxDB identifier of only found by searching against an iPtgxDB
	Sequence	The amino acid sequence of the protein as present in the iPtgxDB

## Sheet: Larger Novels
General and genomic information						RefSeq 2022			Comments	Novels	Physico-chemical parameters			InterPro			LipoP		psortB		eggNOG			Operons	Phyre2			Conservation BLAST							Proteomics
Chromosome identifier and genomic coordinates	PosLeft	PosRight	Strand	Frame	Length (aa)	Locus Tag	Accession #	Product		Identifier	Gravy	Isoelectric Point	Molecular Weight	TMHMM	SignalP	Phobius	Predicted Type	Score	Localization Prediction	Score	Description	E-value	Score	Predicted Operon ID	Hit info 2	Hit info 3	Confidence (%)	Stutzerimonas stutzeri group (30)	Stutzerimonas (37)	Pseudomona-daceae (29084)	Pseudomona-dales (30884)	Gamma-proteo-bacteria (120452)	Proteo-bacteria (221085)	Bacteria (516642)	Shotgun PSMs	Shotgun Coverage	Shotgun PepClass iPtgxDB	Direct PSMs	Direct Coverage	Direct PepClass iPtgxDB	Search DB ID	Proline Content	Sequence
CP036186.1:2657069-2657434:+	2657069	2657434	+	2	121	Pstu14405_RS11990	WP_003279920.1	hypothetical protein	among 13 novel proteins >100aa (in RefSeq 2022)	PROT1	-0.64876	5.54313	13506				CYT	-0.200913	Unknown						Type III secretory system chaperone-like	Tll0839-like	49.4	1	1	3	3	3	3	3	20	54	1a (6)	11	26	1a (6)	PSPROD|+10aa_chemg|CP036186_2657069_2657434_+2_ATG_121	0.0991736	MLSKGQRLELFYEALEKAPRPSSPQESRATAARVLEQIENEHAPDGQEKMTVPELEHRFNVPYGRGGVYIPLINGEIHINATGATGYHDSNKGIPSYRLVLESADGTPFEPIPDFKYPLRS
CP036186.1:4602946-4603338:+	4602946	4603338	+	1	130				among 13 novel proteins >100aa	PROT2	-0.576923	9.97392	14567.5				CYT	-0.200913	Unknown		Transposase	4.45e-86	253	op16	unknown function	is629 orfa	99.7	3	3	70	77	601	951	963				8	43	1a (10)	PSPROD|CP036186_4602946_4603338_+1_ATG_130	0.0384615	MFMTNSNGKGGELLGQERRRRWSPEQKLAMVRESLEPGNSVSVVARRNGVNANQLFHWRKLYQDGSLSAVSAGEAVVPASELSDALRQIRELQRMLGKKTMEAEILKEAVQIARSRKWIAHSPLLPGDDQ
CP036186.1:921511-921975:-	921511	921975	-	1	154				among 13 novel proteins >100 aa (3a peptides; 9 identical copies, Fig. S7)	PROT3	-0.790909	9.1172	17453.6				CYT	-0.200913	Unknown		COG2963 Transposase and inactivated derivatives	7.55e-98	285	op2	metal binding protein	mercuric resistance operon regulatory protein	96.6	3	3	85	95	327	400	452	294	69	3a (17)	160	59	3a (51)	PSPROD|+19aa_chemg|CP036186_921975_921511_-1_GTG_154	0.0324675	MRQMMPPLNRTVPELVEATGITDATLYAWRKQARAAGAVVPGDGQQADQWSSQDKFRVVLESASLNAAELAEYCRRKGLYVEQIKAWREACEQANGSVQPSKTRREREEEKAAKKRIKQLERELRRKDAALAETAALLVLRKKAEALWGKDEDE
CP036186.1:1535497-1536117:+	1535497	1536117	+	1	206	Pstu14405_RS21545	WP_003284332.1	DUF262 domain-containing protein	among 13 novel proteins >100aa (in RefSeq 2022)	PROT4	-0.307282	5.74559	23154.1				CYT	-0.200913	Cytoplasmic	8.96	Protein of unknown function (DUF1524)	3.05e-139	394	op6	hydrolase	sspe protein	100	1	1	10	10	49	95	134	63	37	1a (6)				PSPROD|chemg|CP036186_1535497_1536117_+1_ATG_206	0.0242718	MLDASQLRIEAAHKKVAEAFSKEYAFTIPAYQRPYAWEKTQAEELLADLKDAMAQDSAAGGFYFLGSIVLVKAHGSPASRVVDGQQRLTTLTILFSVIRDLTTDAEKKAQRERYIKQVANEDEGIPEALRLQLRQKDQGFFEKHIQTRGATDQLPSLEGLTDAKARIVENAKLIRDRLEAMGEEGRAELLRFLLQNCYLVVVEVSL
CP036186.1:4207371-4208024:-	4207371	4208024	-	2	217	Pstu14405_RS21635	WP_003283227.1	alpha/beta hydrolase	among 13 novel proteins >100aa (in RefSeq 2022)	PROT5	0.0714286	7.12723	23440.6				CYT	-0.200913	Cytoplasmic	8.96	hydrolase or acyltransferase	3.03e-149	420		hydrolase	dienelactone hydrolase	100	11	11	75	77	143	442	1155	57	54	1a (10)				Pstu14405_19640_p_-221aa_prod|CP036186_4208024_4207371_-2_ATG_217	0.0368664	MSQHPSTPMRFTLGKARLHGDLCVPSAATGLVVFVHGSGSSRHSPRNQSVARCFNEMGLATLQFDLLTTHEQPIDEITRQLRFDIPLLSQRLSGVVDQLSSDARLRELRIGLYGASTGAAAALTTAASRPADIAAVVSRGGRVDLADLSLARVKAASLFVVGSRDLEVLELNRAAAARLQCVHQLVVVPDATHLFEEHGTLEEVARLAGDWFMRHLC
CP036186.1:4208021-4208689:-	4208021	4208689	-	3	222	Pstu14405_RS21640	WP_003283226.1	phosphoribosyltransferase	among 13 novel proteins >100aa (in RefSeq 2022)	PROT6	-0.0108108	5.61333	24131.5				CYT	-0.200913	Cytoplasmic	8.96	phosphoribosyltransferases	1.69e-153	431	op15	PRTase-like	Phosphoribosyltransferases (PRTases)	100	12	12	150	153	265	848	2036	12	25	1a (3)				PSPROD|CP036186_4208689_4208021_-3_ATG_222	0.0585586	MTLKIPFPDRVQAGEALAERLAQDGNWQDALVLALPRGGVPVAFEVAQRLGLELDILVVRKLGVPGNPELAMGAIASGGVRVMNDDIVHYIHISKAEIDGTVAQETHELLRRERAYRGDRPRPAIEGRAVILVDDGLATGATMRAAVQAVRKMSAGSVTVAVPVAAPDSVALLEPLAERIVCLYLPHDLYAIGRWYQNFDQTSDRQVMELLQRAWSKGDQPA
CP036186.1:351080-351751:-	351080	351751	-	3	223				among 13 novel proteins >100aa	PROT7	-0.407175	10.5219	23772.9	TRUE	gram+	non-cytoplasmic, signal	SpI	8.58043	Unknown		COG3706 Response regulator containing a CheY-like receiver domain and a GGDEF domain	6.02e-46	168	op1	transferase	sensor protein	84.5	1	1	1	1	1	1	1	21	33	1a (5)				PSCHEMG|CP036186_351751_351080_-3_TTG_223	0.0986547	MAGTLLAITAPMRHFCMMRALLLLITCLTLLPWTGVAIAAEPSPVLQTRGSATLQVGEVEYLLGRPDADFTEIAAADPPWQRLNKPNLGKQRDDAWLRLRLHNTGDAVVSAAEMAGARPRCGTPALPRQRPLGPTDAGRRCRGAEQPAAGRPSPGLSTRTTCGRTSRGLSAGAGQGNPCPAVGADRREAADREQASRRHPGQPVLRRHSGDRAVQLQPADIHP
CP036186.1:3721160-3721966:+	3721160	3721966	+	2	268	Pstu14405_RS17125	WP_003281550.1	PilW family protein	among 13 novel proteins >100aa (in RefSeq 2022)	PROT8	-0.0619403	5.08944	28583.7	TRUE		non-cytoplasmic, cytoplasmic, transmembrane	TMH	2.15871	Unknown		Type IV Pilus-assembly protein W	6.84e-185	514	op14	Pili subunits	EpsJ-like	93.2	1	1	9	9	9	9	9	102	24	1a (5)	3	6	1a (2)	PSPROD|CP036186_3721160_3721966_+2_ATG_268	0.0373134	MNSRKAQAGLSIVELLVALVISMLLMTGVVQVFLASKQTYASNEAASRLQENGRFALEFIAQSTRHAGYVEAANNTLETLPRPVLGPDDTACGNLCSSQGTEDNPDASDSIAFSFQPRLLDGARRDCLGNTNIGTSNIGNTDVIANHFFIVNEGTEQSALACNSRHIRENTVSNGSVLVEGIDALQVQYGIGTTGTVAQYVSADRVTNWNNVLAVRIAVLANSITQVNPAPPADRQYVLLDAAPLSFADGKARQVFTTTIKLRNTGEP
CP036186.1:1258312-1259217:-	1258312	1259217	-	1	301	Pstu14405_RS21535	WP_228481863.1	hypothetical protein	among 13 novel proteins >100aa (in RefSeq 2022)	PROT9	-0.0960133	8.3194	32694				CYT	-0.200913	Unknown		Piwi	8.2e-205	575	op4	hydrolase	clostridium butyricum argonaute	99.9	2	2	7	7	20	50	55	9	21	1a (3)				PSPROD|chemg|CP036186_1259217_1258312_-1_ATG_301	0.0797342	MNTAYGTSKLPPFSLLEEPLLTFNTEDTLLDVNPLRGIVQHGAYSSSVFPTYTPELRIATMGPAGGWNNLRTLVNTLRSSHAPSDRKQYVPAFRGFEHTFNVPLVAAKTGEAHIKLPDDIGSLGPEGPPHARLIHALRTGMQRLALVRDHFDVVLVHLPDAWQIAFRAPGFDAHDALKAIGAGHGIPTQVINDRVFTFGYKASLAWRLSIALYVKAGGIPWKLAPLKGVPENTAYIGLAYALRGNPQEAHYVTCCSQVFDADGGGMQFVAFEARAPSRMSKKPDETPFLAEATCGRCLHGA
CP036186.1:9218-10567:+	9218	10567	+	2	449	Pstu14405_RS21460	WP_228481845.1	restriction endonuclease subunit S	among 13 novel proteins >100aa (in RefSeq 2022)	PROT10	-0.236303	7.65413	49987.4				CYT	-0.200913	Cytoplasmic	8.96	Type I restriction-modification system, S subunit, EcoA family protein	1.01e-277	762		hydrolase regulator	type i restriction-modification enzyme, s subunit	100	1	1	7	7	7	7	8	400	67	1a (27)	3	4	1a (4)	Pstu14405_00035_p_+90aa_prod|chemg|CP036186_9218_10567_+2_TTG_449	0.0601336	MSSYCHQSSPVEILPSNWRVIRLRDFGYAYSGLSGKRKEDFGTGSFYVPYKNIFTNGFVDTTSLEKVSISRDEVQNKVKYGDILFTISSETPEDVGMSAVMEEELPFELYLNSFCFGFRPTKPHLLPRFAGYAFRSDYFRKKVVFLAQGSTRYNISKNGVLDIELPIPTFPEQQKIASILTAVDDKLEVITRQIEATQALKQGLMQTLFSKGVGTQDATGRWIPHTEFKDSELGKIPALWDVGAIADYVSALRSGVSVNAEDRVHGDDEVGVLKVSCVSRGGFYPNCHKTVVPEERERVAEPVLQGRIIVSRANTPALVGESAYVDSAWPNLYLPDKLWQIEPSERPHSIKWLSFYLQSPFARQEISKAATGTSGSMKNIAKPAFLSIRMPLVPLAEQE…
CP036186.1:841667-843322:+	841667	843322	+	2	551				among 13 novel proteins >100aa	PROT11	-0.249002	5.13031	61027.4				CYT	-0.200913	CytoplasmicMembrane	7.88	Histidine kinase	0	920		signaling protein, de novo protein	blue-light photoreceptor, sensor protein fixl	100	12	12	91	91	93	247	249	185	58	1a (23); 3b (1)				PSPROD|chemg|CP036186_841667_843322_+2_ATG_551	0.0399274	MQQRPSFESLFRLSPNAYVLLDRDLVIMDANAAYLNLTGRKLDDIRGQRLHEAFAADPSSPETTRVQELLDSFARVLSRKAVDTLPVIRYSIARQTTLGPVYEDRYWSATHTPILDEQGEVVAILQHTSDITELQSMRRSLSESVIGKQPVQQLEQDVMSRAKLLQSEGEQLRRLFSQAPGFVCFLRGPSHVYELVNDAYRQVTGHRQLLGKTVREGLPEIEGQALIGLLDEVYRTGQAYIGKRVPLFLKRQPDRDPEETILDFVLQPILENDGAVIGIFVQGQDVTEQQRNETELRRYRDHLEELVDERTLALQQSEAERQVAEQALLQAQRLEAVGKLTGGIAHDFNNMLQIIGGNLQLLRRSLGSDETAARRLDSAVSGVEKGARLASQLLAFASR…
CP036186.1:3142829-3144604:+	3142829	3144604	+	2	591				among 13 novel proteins >100aa	PROT12	-0.110152	5.42695	65174.2	TRUE		non-cytoplasmic, cytoplasmic, transmembrane	TMH	5.7833	CytoplasmicMembrane	9.99	Histidine kinase	0	1038	op10	signaling protein	histidine kinase	100	12	12	541	569	1741	1802	1832	21	14	1a (5); 3b (1)				PSPROD|+25aa_chemg|CP036186_3142829_3144604_+2_GTG_591	0.0541455	MLKDLGIRGRVLMLTLLPSTLLAVVLGAYFTWMQLSEMRHQLDERGQLIAEQLAPLAAPAMNLGYDKRLQRILTQVLDQADVRAVTILDPERTQRVHAGPRMLTPPPPGDPEGLTRVSSMDHTRILMPVLSRHLNLADEVRGPSEKLIGWLELELSHHNTLLRGYRSLLTSLFLVSTGLIITALLALRMSRAISLPLQRVKGAVAQLKDGHLETRLPPLGGHEMDELASGINRMAEALLSAREELQQSIDQATEDVQQNLETIEIQNIELDLARKEALEASRIKSEFLANMSHEIRTPLNGILGFTQLLQKSDLTPRQQDYLGTIEQSADSLLGIINEILDFSKIEAGKLVLDSIPFNLRDLIEDTLTILAPAAHSKQLELVSLVYRDTPLSLVGDPLR…
CP036186.1:1070278-1072737:-	1070278	1072737	-	1	819	Pstu14405_RS04900	WP_228481861.1	reverse transcriptase domain-containing protein	among 13 novel proteins >100aa (in RefSeq 2022)	PROT13	-0.312821	8.21832	92211.5				CYT	-0.200913	CytoplasmicMembrane	9.82	reverse transcriptase	1.09e-242	711	op3	rna binding protein/rna/dna	gsi-iic rt	100	2	2	13	15	46	58	60	105	32	1a (17)				PSPROD|+1aa_chemg|CP036186_1072737_1070278_-1_ATG_819	0.0622711	MTSLAQLSLAWRKAKVDLYYSTNPPLLEMVEYEADLIANLQSLLARLNGADEAWIEDPGFLGTWTLTPKAIKPWEEKQSKDQQTSPKQDTTLIFADPADEWAAMTADPAKPPTAEFRLMARCSIDFHVLSALWLLEVGHKFDEPLGDNVHGSRLRRTAEGELNKMALGSFKPYLKPFRDWRNGAIKSMRNALEDKKKVIALTADVTSFYHALNPGFMLDPTFQQLARVELSEPQDKLHKLFINALLVWAKNTPLKKGLPVGLPASAVVANAALIQLDQFIERQVVPLYYGRYVDDILLVMENASNLSTSQDFWDWIINRDGGKDLLEQNNGSLLFKPVYLKDCRIAFENSKNKLFVLSGGPGKALVNAISEQINQRASEWRSLPVLPDNPGTIATDLLK…

## Sheet: Operon Prediction
Operon	RefSeq 2022 Locus Tag / iPtgxDB ID	COGgene	Identifier	Chromosome	PosLeft	PosRight	Strand	Length (aa)	Predicted Function	RefSeq 2019	RefSeq 2022	Shotgun PSMs	Direct PSMs
op1
	Pstu14405_RS01670	COG3706	CP036186.1:349783-351405:-	CP036186.1	349783	351405	-	540	[T] Response regulator containing a CheY-like receiver		diguanylate cyclase
	PSCHEMG_CP036186_351751_351080_-3_TTG_223	NA	CP036186.1:351080-351751:-	CP036186.1	351080	351751	-	223	NA			17
op2
	Pstu14405_RS04175 (consists of 2 fCDS)	ROG3826	CP036186.1:920465-922011:-	CP036186.1	920465	922011	-	514	NA		IS3 family transposase
	PSPROD_+19aa_chemg_CP036186_921975_921511_-1_GTG_154	ROG3826	CP036186.1:921511-921975:-	CP036186.1	921511	921975	-	154	NA				160
	Pstu14405_RS04180	COG3755	CP036186.1:922051-922287:-	CP036186.1	922051	922287	-	78	[S] Uncharacterized protein conserved in bacteria		hypothetical protein
op3
	Pstu14405_RS04890	COG5079	CP036186.1:1066516-1067868:-	CP036186.1	1066516	1067868	-	450	[UD] Nuclear protein export factor	hypothetical protein	hypothetical protein	232
	Pstu14405_RS04895	COG1002	CP036186.1:1067916-1069709:-	CP036186.1	1067916	1069709	-	597	[V] Type II restriction enzyme, methylase subunits	BREX-1 system adenine-specific DNA-methyltransferase PglX	BREX-1 system adenine-specific DNA-methyltransferase PglX	357
	Pstu14405_RS21520	NA	CP036186.1:1069706-1070305:-	CP036186.1	1069706	1070305	-	199	NA		hypothetical protein
	PSPROD_+1aa_chemg_CP036186_1072737_1070278_-1_ATG_819	ROG5068	CP036186.1:1070278-1072737:-	CP036186.1	1070278	1072737	-	819	NA		reverse transcriptase domain-containing protein	105
	Pstu14405_RS04905	COG1002	CP036186.1:1072737-1074686:-	CP036186.1	1072737	1074686	-	649	[V] Type II restriction enzyme, methylase subunits	BREX-1 system adenine-specific DNA-methyltransferase PglX	BREX-1 system adenine-specific DNA-methyltransferase PglX	370
op4
	Pstu14405_RS21530	ROG1753	CP036186.1:1257761-1258072:-	CP036186.1	1257761	1258072	-	103	NA		hypothetical protein
	PSPROD_chemg_CP036186_1259217_1258312_-1_ATG_301	ROG1753	CP036186.1:1258312-1259217:-	CP036186.1	1258312	1259217	-	301	NA		hypothetical protein	9
	Pstu14405_RS05735	ROG0476	CP036186.1:1259214-1261085:-	CP036186.1	1259214	1261085	-	623	NA	SIR2 family protein	SIR2 family protein	3
op6
	PSPROD_chemg_CP036186_1535497_1536117_+1_ATG_206	COG1479	CP036186.1:1535497-1536117:+	CP036186.1	1535497	1536117	+	206	[S] Uncharacterized conserved protein		DUF262 domain-containing protein	56
	Pstu14405_RS06980	COG1479	CP036186.1:1536098-1537234:+	CP036186.1	1536098	1537234	+	378	[S] Uncharacterized conserved protein		DUF1524 domain-containing protein
op10
	Pstu14405_RS14260	COG2860	CP036186.1:3142111-3142737:+	CP036186.1	3142111	3142737	+	208	[S] Predicted membrane protein	trimeric intracellular cation channel family protein	trimeric intracellular cation channel family protein
	PSPROD_+25aa_chemg_CP036186_3142829_3144604_+2_GTG_591	COG0642	CP036186.1:3142829-3144604:+	CP036186.1	3142829	3144604	+	591	[T] Signal transduction histidine kinase			21
op14
	Pstu14405_RS17110	COG4970	CP036186.1:3719373-3719894:+	CP036186.1	3719373	3719894	+	173	[NU] Tfp pilus assembly protein FimT	prepilin-type N-terminal cleavage/methylation domain-containing protein	GspH/FimT family pseudopilin
	Pstu14405_RS17115	COG4970	CP036186.1:3720005-3720520:+	CP036186.1	3720005	3720520	+	171	[NU] Tfp pilus assembly protein FimT	prepilin-type N-terminal cleavage/methylation domain-containing protein	GspH/FimT family pseudopilin	96	16
	Pstu14405_RS17120	COG4967	CP036186.1:3720585-3721163:+	CP036186.1	3720585	3721163	+	192	[NU] Tfp pilus assembly protein PilV		type IV pilus modification protein PilV
	PSPROD_CP036186_3721160_3721966_+2_ATG_268	COG4966	CP036186.1:3721160-3721966:+	CP036186.1	3721160	3721966	+	268	[NU] Tfp pilus assembly protein PilW		PilW family protein	98	3
	Pstu14405_RS17130	COG4726	CP036186.1:3721969-3722511:+	CP036186.1	3721969	3722511	+	180	[NU] Tfp pilus assembly protein PilX	pilus assembly protein PilX	PilX N-terminal domain-containing pilus assembly protein	115	34
	Pstu14405_RS17135	NA	CP036186.1:3722521-3722847:+	CP036186.1	3722521	3722847	+	108	NA	hypothetical protein	hypothetical protein	35
	Pstu14405_RS17140	COG3419	CP036186.1:3722862-3727181:+	CP036186.1	3722862	3727181	+	1439	[NU] Tfp pilus assembly protein, tip-associated adhesin	pilus assembly protein PilY	PilC/PilY family type IV pilus protein	1384	12
	Pstu14405_RS17145	COG4968	CP036186.1:3727181-3727597:+	CP036186.1	3727181	3727597	+	138	[NU] Tfp pilus assembly protein PilE	type IV pilin protein	type IV pilin protein	104
op15
	Pstu14405_19640_p_-221aa_prod_CP036186_4208024_4207371_-2_ATG_217	COG1073	CP036186.1:4207371-4208024:-	CP036186.1	4207371	4208024	-	217	[R] Hydrolases of the alpha/beta superfamily		alpha/beta hydrolase	41
	PSPROD_CP036186_4208689_4208021_-3_ATG_222	COG1926	CP036186.1:4208021-4208689:-	CP036186.1	4208021	4208689	-	222	[R] Predicted phosphoribosyltransferases		phosphoribosyltransferase	12
op16
	PSPROD_CP036186_4602946_4603338_+1_ATG_130	COG2963	CP036186.1:4602946-4603338:+	CP036186.1	4602946	4603338	+	130	[L] Transposase and inactivated derivatives				8
	Pstu14405_RS21290 (consists of 2 fCDS)	COG2963	CP036186.1:4602952-4604171:+	CP036186.1	4602952	4604171	+	405	[L] Transposase and inactivated derivatives		IS3 family transposase
